# Supplementary material for: Self-organization of human dorsal-ventral forebrain structures by light induced SHH
Source: Nat Commun. 2021 Nov 19;12:6768. doi: 10.1038/s41467-021-26881-w (PMC8604999; doi:10.1038/s41467-021-26881-w)
Supplement: Supplementary file 4 — Source Data [file 41467_2021_26881_MOESM4_ESM.xlsx]

## Sheet: Fig1
Fig1C	x_axis_um	c1_DOX_Dark_5_0	c1_DOX_Dark_5_1	c1_DOX_Dark_5_2	c1_minusDOX_Dark_8_0	c1_minusDOX_Dark_8_1	c1_minusDOX_Dark_8_2	c2_DOX_Light_6_0	c2_DOX_Light_6_1	c2_DOX_Light_6_2	c2_minusDOX_Light_7_0	c2_minusDOX_Light_7_1	c2_minusDOX_Light_7_2	c5_DOX_Light_1_0	c5_DOX_Light_1_1	c5_DOX_Light_1_2	c6_DOX_Light_2_0	c6_DOX_Light_2_1	c6_DOX_Light_2_2	c7_DOX_Light_3_0	c7_DOX_Light_3_1	c7_DOX_Light_3_2	c8_DOX_Light_4_0	c8_DOX_Light_4_1	c8_DOX_Light_4_2		Fig1D	label	mean_intensity	sample	groups		Fig1E		Label	DOXminus_Light	DOX_Dark	DOX_Light
	0	15826	16635	16330	17535	18059	18015	42646	71385	55114	17119	17863	17636	16298	17440	17241	16045	16858	16601	16653	17014	16972	17004	17756	18439			1	108.485	1h_DOX_Light_13_Maximum intensity projection.czi	1h_DOX_Light			Rep1	MAG	6.96267e-05	1	0.671286
	0.415134	15652	16583	16372	17488	17978	18086	41217	71401	56073	17122	17910	17899	16306	17373	17351	16172	16779	16743	16385	17051	16883	17083	17711	18317			2	131.906	1h_DOX_Light_13_Maximum intensity projection.czi	1h_DOX_Light			Rep2	MAG	6.34069e-05	1.3333	0.692555
	0.830269	15875	16726	16514	17357	17788	18080	39772	73204	55970	17187	17703	18037	16440	17449	17350	16158	16847	16588	16341	17003	16999	17025	17710	18386			3	77.2469	1h_DOX_Light_13_Maximum intensity projection.czi	1h_DOX_Light			Rep3	MAG	6.18872e-05	0.687771	0.510506
	1.2454	15735	16513	16459	17379	17966	18175	37535	73443	56063	17158	17804	17955	16249	17376	17379	16322	16767	16694	16268	17015	17080	17014	17746	18596			4	338	1h_DOX_Light_13_Maximum intensity projection.czi	1h_DOX_Light
	1.66054	15730	16638	16436	17523	18292	17803	36772	72319	55724	17076	17896	18058	16037	17425	17278	16250	16935	16589	16284	17270	16844	17119	17965	18452			5	153.559	1h_DOX_Light_13_Maximum intensity projection.czi	1h_DOX_Light			Rep1	LoxP-NG	2.87715e-05	5.48176e-05	0.596668
	2.07567	15547	16688	16471	17697	18192	18019	35616	69783	55976	17195	17773	17835	16397	17345	17424	16259	16966	16627	16290	17321	17055	16766	17874	18470			6	64.3003	1h_DOX_Light_13_Maximum intensity projection.czi	1h_DOX_Light			Rep2	LoxP-NG	2.62013e-05	4.31584e-05	0.840896
	2.49081	15556	16625	16687	17446	18437	17952	34038	68276	53093	17168	17760	17693	16393	17415	17405	16029	16827	16724	16433	17161	16963	16890	18007	18272			7	68.4958	1h_DOX_Light_13_Maximum intensity projection.czi	1h_DOX_Light			Rep3	LoxP-NG	2.55733e-05	0.00489322	1
	2.90594	15762	16602	16618	17543	18496	18190	33799	67481	51572	17112	18098	17530	16298	17423	17418	15913	16827	16536	16417	17177	16855	16816	17747	18293			8	60.831	1h_DOX_Light_13_Maximum intensity projection.czi	1h_DOX_Light
	3.32108	15771	16585	16340	17649	18347	17924	33831	67577	51322	17066	17612	17823	16308	17587	17290	16046	16799	16611	16342	17062	17070	16736	18010	18315			10	63.7819	1h_DOX_Light_13_Maximum intensity projection.czi	1h_DOX_Light
	3.73621	15790	16574	16479	17591	18371	18026	33840	67881	51110	17113	17954	17599	16343	17368	17242	16243	16793	16539	16579	17215	17162	16903	17800	18140			11	288.408	1h_DOX_Light_13_Maximum intensity projection.czi	1h_DOX_Light
	4.15134	15800	16704	16421	17718	18241	18156	35095	67493	49341	16988	17760	17946	16218	17388	17135	16119	16714	16716	16519	17000	16969	16875	17771	18152			12	63.0922	1h_DOX_Light_13_Maximum intensity projection.czi	1h_DOX_Light
	4.56648	15741	16736	16538	17553	18104	17901	35234	66945	47507	16864	17793	17722	16299	17379	17400	16040	16704	16584	16438	17050	16956	16730	18031	18008			13	187.665	1h_DOX_Light_13_Maximum intensity projection.czi	1h_DOX_Light
	4.98161	15751	16639	16377	17608	18288	18124	35782	66598	45607	16823	17656	17859	16208	17397	17558	16146	16823	16707	16244	17118	16995	16902	17976	18012			14	64.5897	1h_DOX_Light_13_Maximum intensity projection.czi	1h_DOX_Light
	5.39675	15770	16533	16408	17540	18496	18225	37280	66190	43576	17127	17597	17712	16145	17427	17593	16250	16628	16630	16315	17287	17113	16795	17776	17867			15	64.8804	1h_DOX_Light_13_Maximum intensity projection.czi	1h_DOX_Light
	5.81188	15728	16578	16424	17522	18257	18208	38088	65863	42539	16847	17729	17784	16329	17303	17264	16066	16790	16725	16345	17106	16993	17001	17838	17844			16	80.326	1h_DOX_Light_13_Maximum intensity projection.czi	1h_DOX_Light
	6.22702	15809	16573	16481	17280	18108	18080	37999	64550	41964	17205	17444	17654	16354	17530	17406	16037	16795	16720	16308	16976	16954	16780	18100	17794			17	61.6789	1h_DOX_Light_13_Maximum intensity projection.czi	1h_DOX_Light
	6.64215	15694	16669	16455	17679	18210	18098	38929	65109	41110	16800	17668	17673	16405	17644	17552	16099	16746	16687	16181	17165	17073	16714	18054	18199			18	73.5314	1h_DOX_Light_13_Maximum intensity projection.czi	1h_DOX_Light
	7.05728	15639	16657	16457	17576	18378	18131	38661	63896	39179	17061	17771	17656	16210	17496	17470	16119	16641	16756	16319	17088	17021	16713	18160	18151			20	61.2134	1h_DOX_Light_13_Maximum intensity projection.czi	1h_DOX_Light
	7.47242	15777	16605	16468	17331	18146	17868	36992	65155	38243	16865	17618	17762	16329	17349	17413	16127	16744	16616	16411	17126	16949	16827	17751	18068			21	69.7637	1h_DOX_Light_13_Maximum intensity projection.czi	1h_DOX_Light
	7.88755	15652	16525	16229	17516	18200	17919	37975	63024	36844	16801	17629	17999	16485	17579	17613	16017	16873	16549	16368	16769	17152	16770	17822	18204			22	62.5355	1h_DOX_Light_13_Maximum intensity projection.czi	1h_DOX_Light
	8.30269	15830	16456	16331	17400	18032	18057	38294	61744	36890	16938	17783	17718	16426	17358	17344	16069	16684	16611	16396	17129	17163	16895	17791	18086			23	129.978	1h_DOX_Light_13_Maximum intensity projection.czi	1h_DOX_Light
	8.71782	15558	16502	16469	17484	18146	18185	37931	63579	37217	16743	17661	17720	16515	17412	17402	16030	16591	16596	16284	16989	17370	16814	17732	18134			25	62.9467	1h_DOX_Light_13_Maximum intensity projection.czi	1h_DOX_Light
	9.13296	15628	16470	16462	17418	17995	18102	38098	61933	36489	16894	17904	17941	16437	17334	17452	16025	16706	16699	16439	17160	17373	16709	18033	18205			26	58.4966	1h_DOX_Light_13_Maximum intensity projection.czi	1h_DOX_Light
	9.54809	15471	16443	16389	17257	18324	18047	38963	61329	36375	16821	17762	17842	16353	17506	17486	16022	16734	16674	16228	17172	17307	16807	18150	18324			27	62.7594	1h_DOX_Light_13_Maximum intensity projection.czi	1h_DOX_Light
	9.96323	15559	16442	16574	17342	18226	18128	39355	60409	36346	16955	17856	17623	16362	17593	17411	16040	16776	16709	16216	17148	17028	16646	17913	18316			28	68.0856	1h_DOX_Light_13_Maximum intensity projection.czi	1h_DOX_Light
	10.3784	15670	16571	16558	17629	18337	18143	40471	59116	36417	17053	17762	17882	16398	17506	17415	16347	16847	16647	16375	17101	17086	16858	17899	18243			29	62.1566	1h_DOX_Light_13_Maximum intensity projection.czi	1h_DOX_Light
	10.7935	15506	16395	16515	17532	18147	18000	41032	59482	35772	16981	17605	18056	16093	17454	17578	16110	16592	16623	16385	17205	17263	16929	17789	18493			30	73.3908	1h_DOX_Light_13_Maximum intensity projection.czi	1h_DOX_Light
	11.2086	15715	16557	16600	17362	18195	18188	41553	59014	35470	17014	17888	17950	16361	17515	17296	15983	16727	16419	16247	17143	17235	16739	17554	18481			31	79.1044	1h_DOX_Light_13_Maximum intensity projection.czi	1h_DOX_Light
	11.6238	15640	16648	16660	17446	18333	17996	41060	56715	35132	17008	17867	18051	16124	17296	17624	16153	16641	16716	16465	17037	17030	16696	17796	18492			32	160.569	1h_DOX_Light_13_Maximum intensity projection.czi	1h_DOX_Light
	12.0389	15670	16593	16252	17394	18409	17921	41263	55761	34729	16925	17848	18081	16157	17389	17493	16204	16659	16752	16490	17156	16998	16786	18064	18459			33	63.1098	1h_DOX_Light_13_Maximum intensity projection.czi	1h_DOX_Light
	12.454	15775	16423	16473	17175	18236	17927	42697	55639	33899	16798	17625	17935	16054	17477	17628	16229	16590	16741	16212	16931	17026	16950	17819	18710			34	141.56	1h_DOX_Light_13_Maximum intensity projection.czi	1h_DOX_Light
	12.8692	15654	16228	16313	17272	18094	18187	41812	57105	33109	16838	17713	17769	16392	17343	17522	16048	16665	16480	16392	16905	17020	16984	17799	18541			35	60.5042	1h_DOX_Light_13_Maximum intensity projection.czi	1h_DOX_Light
	13.2843	15698	16398	16432	17470	18242	18160	42165	58784	31967	16915	17846	18014	16152	17290	17529	16167	16779	16638	16279	17075	17034	16870	18101	18545			36	61.4912	1h_DOX_Light_13_Maximum intensity projection.czi	1h_DOX_Light
	13.6994	15767	16666	16431	17390	17927	18207	41890	62776	30961	16854	17926	17858	16211	17403	17298	16139	16677	16613	16018	16881	16982	16873	17978	18406			37	75.7378	1h_DOX_Light_13_Maximum intensity projection.czi	1h_DOX_Light
	14.1146	15683	16500	16507	17498	18065	17955	42615	65808	30124	16869	18090	17820	16207	17594	17158	16233	16632	16804	16414	16927	16805	16727	17940	18181			38	807.566	1h_DOX_Light_13_Maximum intensity projection.czi	1h_DOX_Light
	14.5297	15780	16342	16588	17512	18116	17941	42533	68102	29326	16767	18006	17793	16073	17507	17310	16145	16758	16797	16395	16902	17026	16887	18007	18315			39	60.6814	1h_DOX_Light_13_Maximum intensity projection.czi	1h_DOX_Light
	14.9448	15839	16420	16396	17551	18217	18113	42237	68980	28491	16861	18052	17894	16249	17077	17331	16234	16739	16888	16575	17036	16880	16867	18097	18371			40	61.6641	1h_DOX_Light_13_Maximum intensity projection.czi	1h_DOX_Light
	15.36	15608	16532	16458	17479	18235	17718	43129	69760	28296	16794	17990	17770	16192	17151	17385	16181	16967	16705	16363	17038	17175	16738	18122	18660			41	155.745	1h_DOX_Light_13_Maximum intensity projection.czi	1h_DOX_Light
	15.7751	15705	16496	16789	17489	18183	18023	43667	68228	29134	16874	17779	17896	16257	17220	17579	16184	16679	16861	16405	17074	17055	16738	17828	18792			42	74.8427	1h_DOX_Light_13_Maximum intensity projection.czi	1h_DOX_Light
	16.1902	15497	16480	16374	17551	18069	17907	43217	68437	30413	17256	17932	18144	16196	17430	17541	16135	16743	16597	16481	16896	16809	16971	17678	18660			44	63.5589	1h_DOX_Light_13_Maximum intensity projection.czi	1h_DOX_Light
	16.6054	15659	16440	16358	17674	17958	17908	43480	66907	32629	16829	17784	17804	16297	17456	17378	16263	16644	16965	16632	17046	17172	16824	17957	18575			45	179.774	1h_DOX_Light_13_Maximum intensity projection.czi	1h_DOX_Light
	17.0205	15697	16583	16649	17326	18178	18009	44793	64383	34678	16945	17539	17959	16449	17541	17388	16057	16511	16757	16635	17041	16878	16938	17983	18726			46	175.753	1h_DOX_Light_13_Maximum intensity projection.czi	1h_DOX_Light
	17.4356	15681	16443	16607	17308	18190	18169	44959	62132	35710	17019	17904	18003	16368	17471	17613	16352	16650	16741	16773	16906	16804	16861	17923	18684			47	62.1468	1h_DOX_Light_13_Maximum intensity projection.czi	1h_DOX_Light
	17.8508	15702	16730	16482	17241	18230	17964	44934	60420	37699	16773	17663	17704	16292	17396	17607	16536	16669	16792	16881	16994	16819	17067	18180	18747			48	72.756	1h_DOX_Light_13_Maximum intensity projection.czi	1h_DOX_Light
	18.2659	15746	16622	16295	17352	18257	17943	43904	55214	39640	16683	17662	18021	16061	17449	17495	16332	16784	16607	17029	17178	17084	17047	17818	18998			50	65.6937	1h_DOX_Light_13_Maximum intensity projection.czi	1h_DOX_Light
	18.681	15656	16663	16332	17584	18130	17735	42984	51477	40408	16882	17980	17747	16222	17294	17383	16328	16603	16922	17175	17296	16873	16781	18102	18461			51	62.396	1h_DOX_Light_13_Maximum intensity projection.czi	1h_DOX_Light
	19.0962	15621	16488	16494	17300	18322	17857	42285	49505	41958	16953	17857	17830	16206	17149	17350	16296	16705	16839	17335	17195	16991	17221	17988	18983			52	62.4872	1h_DOX_Light_13_Maximum intensity projection.czi	1h_DOX_Light
	19.5113	15638	16751	16393	17084	18025	17877	40709	49229	42706	16855	17658	17866	16509	17483	17417	16262	16753	16685	17160	17263	16925	16949	17739	18530			53	63.8841	1h_DOX_Light_13_Maximum intensity projection.czi	1h_DOX_Light
	19.9265	15857	16762	16377	17511	18315	17919	39345	49103	43229	16762	17615	17740	16240	17508	17294	16422	16726	16722	17012	17149	16917	16883	17555	19004			55	148.924	1h_DOX_Light_13_Maximum intensity projection.czi	1h_DOX_Light
	20.3416	15712	16514	16433	17719	18117	17937	38105	48276	43979	16853	17596	18230	16374	17366	17156	16463	16512	16853	17197	17022	17008	17178	17665	19044			56	62.762	1h_DOX_Light_13_Maximum intensity projection.czi	1h_DOX_Light
	20.7567	15642	16547	16483	17576	18081	18215	37858	48408	45790	16834	17777	18055	16393	17498	17418	16291	16760	16856	17058	16972	17113	16865	17572	19023			57	127.358	1h_DOX_Light_13_Maximum intensity projection.czi	1h_DOX_Light
	21.1719	15689	16537	16648	17531	18323	18117	36476	46690	46325	17175	18155	17902	16355	17356	17316	16452	16682	16722	17012	16983	16969	16891	17599	18810			58	74.0262	1h_DOX_Light_13_Maximum intensity projection.czi	1h_DOX_Light
	21.587	15758	16412	16464	17346	17999	18223	34517	46569	47641	16861	17948	17944	16499	17461	17620	16255	16551	16853	17074	17186	16795	16883	17523	19443			59	65.4118	1h_DOX_Light_13_Maximum intensity projection.czi	1h_DOX_Light
	22.0021	15670	16494	16559	17584	18265	18022	33183	45816	48900	16990	17596	17822	16219	17527	17348	16351	16775	16843	16840	16957	16851	17099	17619	19049			60	83.9044	1h_DOX_Light_13_Maximum intensity projection.czi	1h_DOX_Light
	22.4173	15551	16323	16476	17558	18232	17781	33552	45864	49672	16856	17896	18184	16110	17227	17518	16190	16697	16908	16875	17185	16882	16889	17504	19015			62	227.371	1h_DOX_Light_13_Maximum intensity projection.czi	1h_DOX_Light
	22.8324	15682	16477	16697	17230	18179	18097	33805	45804	50247	16825	17889	17794	16301	17563	17161	16294	16759	17010	16702	17365	17013	17150	17789	19261			63	67.6069	1h_DOX_Light_13_Maximum intensity projection.czi	1h_DOX_Light
	23.2475	15727	16494	16379	17435	18205	18198	34292	44778	50239	17235	17830	17822	16307	17338	17361	16317	16777	16837	16516	17251	16978	16944	17719	19205			64	84.5852	1h_DOX_Light_13_Maximum intensity projection.czi	1h_DOX_Light
	23.6627	15810	16386	16370	17326	18093	17738	35011	43610	51900	16926	17778	17977	16330	17398	17460	16211	16684	16877	16616	17213	16879	16853	17596	19195			65	65.7176	1h_DOX_Light_13_Maximum intensity projection.czi	1h_DOX_Light
	24.0778	15685	16512	16392	17530	18416	17969	35669	44581	53218	17029	17596	18236	16333	17436	17298	16229	16641	16842	16463	16882	16733	16730	17624	19435			66	59.6615	1h_DOX_Light_13_Maximum intensity projection.czi	1h_DOX_Light
	24.4929	15608	16461	16561	17338	18235	18052	35862	43450	54476	17063	17684	17682	16456	17644	17166	16203	16619	16782	16476	17025	16810	17046	17586	19250			67	63.4547	1h_DOX_Light_13_Maximum intensity projection.czi	1h_DOX_Light
	24.9081	15534	16523	16639	17439	18186	18007	36779	43414	53950	16937	17571	17864	16482	17195	17267	16258	16611	16822	16408	17238	16871	17091	17620	19185			68	101.71	1h_DOX_Light_13_Maximum intensity projection.czi	1h_DOX_Light
	25.3232	15716	16396	16411	17364	18157	18104	36025	43275	55546	16992	17632	17963	16458	17251	17572	16338	16592	16971	16367	17260	16777	16748	17834	19100			69	67.946	1h_DOX_Light_13_Maximum intensity projection.czi	1h_DOX_Light
	25.7383	15666	16480	16531	17313	18054	18216	35476	43821	56403	17085	17595	18158	16474	17435	17514	16362	16590	17034	16432	17105	16855	16951	17485	19224			72	148.129	1h_DOX_Light_13_Maximum intensity projection.czi	1h_DOX_Light
	26.1535	15617	16399	16306	17233	17841	18116	35882	45385	56654	16998	17628	17762	16485	17116	17273	16240	16793	17126	16471	17386	17001	16868	17618	19282			73	63.9025	1h_DOX_Light_13_Maximum intensity projection.czi	1h_DOX_Light
	26.5686	15589	16284	16353	17116	18054	18228	35851	45708	57412	16962	17586	17923	16475	17449	17142	16301	16702	16823	16451	17255	16907	16766	17505	18886			74	116.07	1h_DOX_Light_13_Maximum intensity projection.czi	1h_DOX_Light
	26.9837	15603	16300	16389	17346	18077	18249	36316	47258	56054	16966	17790	18113	16500	17491	17164	16348	16641	16796	16475	17303	16855	16715	17411	19015			75	63.5841	1h_DOX_Light_13_Maximum intensity projection.czi	1h_DOX_Light
	27.3989	15695	16313	16285	17234	18152	17887	35567	48789	55241	17028	17476	17740	16449	17072	17440	16333	16709	16986	16553	16964	16967	16834	17472	18859			76	64.3944	1h_DOX_Light_13_Maximum intensity projection.czi	1h_DOX_Light
	27.814	15721	16373	16427	17402	18088	17955	35211	50825	54671	17108	17857	17956	16594	17299	17137	16250	16872	17084	16723	17434	16698	16921	17583	18654			77	61.3856	1h_DOX_Light_13_Maximum intensity projection.czi	1h_DOX_Light
	28.2291	15811	16248	16302	17291	18266	17994	35503	51935	53812	16875	17773	17826	16084	17257	17398	16456	16524	17149	16542	17308	16862	17148	17596	19087			78	68.0105	1h_DOX_Light_13_Maximum intensity projection.czi	1h_DOX_Light
	28.6443	15676	16407	16273	17105	18240	18172	34746	53108	54118	16919	17641	17978	16422	17164	17518	16295	16643	16965	16497	17232	16948	16849	17918	19198			79	72.102	1h_DOX_Light_13_Maximum intensity projection.czi	1h_DOX_Light
	29.0594	15777	16392	16449	16917	17996	18170	34604	53560	53025	17010	17521	17994	16558	17167	17431	16391	16640	16755	16668	17115	16897	17021	17620	18836			80	104.985	1h_DOX_Light_13_Maximum intensity projection.czi	1h_DOX_Light
	29.4745	15605	16348	16412	17181	18148	17964	34226	54573	52026	16851	17527	17624	16441	17421	17622	16276	16599	16991	16906	16929	16899	16816	17877	18805			81	406.24	1h_DOX_Light_13_Maximum intensity projection.czi	1h_DOX_Light
	29.8897	15681	16478	16310	17034	18082	18009	33966	55342	50665	17154	17385	17858	16355	17390	17360	16277	16902	17015	16474	17345	16959	16998	17920	18765			82	135.355	1h_DOX_Light_13_Maximum intensity projection.czi	1h_DOX_Light
	30.3048	15680	16362	16230	17269	17941	17835	33621	56703	48753	16803	17691	18118	16408	17442	17473	16409	16828	17007	16678	17284	17138	17067	17876	19167			83	61.1102	1h_DOX_Light_13_Maximum intensity projection.czi	1h_DOX_Light
	30.7199	15714	16430	16290	17315	18070	17908	32643	57005	47694	16974	17570	18305	16369	17187	17511	16201	16826	17089	16358	17350	16792	17175	17718	18930			84	75.3684	1h_DOX_Light_13_Maximum intensity projection.czi	1h_DOX_Light
	31.1351	15698	16538	16323	17105	18130	18006	33001	56568	47510	17211	17746	18534	16341	17204	17282	16269	16753	17093	16436	17225	16835	16919	17697	18848			85	62.4924	1h_DOX_Light_13_Maximum intensity projection.czi	1h_DOX_Light
	31.5502	15724	16393	16384	17116	18062	18235	33593	55653	47140	16948	17818	18140	16384	17263	17388	16198	16766	17122	16498	17570	16941	16703	17697	18823			86	357.334	1h_DOX_Light_13_Maximum intensity projection.czi	1h_DOX_Light
	31.9653	15754	16273	16424	17250	18158	18176	34316	54319	46645	16905	17599	18028	16384	17439	17312	16301	16825	17009	16624	17493	16857	16879	17800	18864			87	142.124	1h_DOX_Light_13_Maximum intensity projection.czi	1h_DOX_Light
	32.3805	15758	16348	16263	17123	18230	18036	37301	52649	47217	17090	17795	18187	16197	17186	17592	16597	16833	17023	16598	17315	16789	16925	18026	18819			88	219.771	1h_DOX_Light_13_Maximum intensity projection.czi	1h_DOX_Light
	32.7956	15808	16454	16328	17078	18288	18084	42349	51001	48501	17027	17673	18160	16195	17215	17690	16242	16803	17093	16733	17209	16826	16843	17581	18679			89	66.4912	1h_DOX_Light_13_Maximum intensity projection.czi	1h_DOX_Light
	33.2108	15683	16542	16320	17398	18118	18085	46677	47863	51545	16845	17530	17935	16245	17367	17244	16334	16660	17162	16735	17101	16924	16850	17773	18614			90	59.9668	1h_DOX_Light_13_Maximum intensity projection.czi	1h_DOX_Light
	33.6259	15684	16685	16371	17056	18262	18087	51141	46324	53178	17024	17654	18175	16576	17234	17525	16572	16720	17234	16552	17077	17024	16673	17576	18730			91	104.537	1h_DOX_Light_13_Maximum intensity projection.czi	1h_DOX_Light
	34.041	15632	16412	16296	17204	18316	18418	55689	45976	53170	17094	17602	18317	16274	17354	17514	16221	16837	17123	16570	17172	16809	16864	17710	18612			92	63.4867	1h_DOX_Light_13_Maximum intensity projection.czi	1h_DOX_Light
	34.4562	15529	16376	16238	17007	18214	18172	58858	44275	52038	17255	17750	18079	16222	17270	17500	16448	16580	17232	16618	17562	16986	17041	17661	18978			93	61.5559	1h_DOX_Light_13_Maximum intensity projection.czi	1h_DOX_Light
	34.8713	15805	16374	16198	16996	18197	18154	61666	43311	48986	17329	17446	18146	16287	17343	17384	16247	16795	17115	16565	17251	16884	17143	17591	18862			94	114.593	1h_DOX_Light_13_Maximum intensity projection.czi	1h_DOX_Light
	35.2864	15649	16251	16385	17194	18073	18001	63109	40901	48480	17111	17711	17981	16245	17324	17375	16104	16897	17039	16550	17228	16857	17159	17678	18735			95	132.638	1h_DOX_Light_13_Maximum intensity projection.czi	1h_DOX_Light
	35.7016	15548	16526	16286	17182	18163	18241	65639	38631	46634	17000	17967	17851	16087	17388	17477	16207	16830	16970	16824	17377	16845	16983	17742	18910			96	63.5568	1h_DOX_Light_13_Maximum intensity projection.czi	1h_DOX_Light
	36.1167	15629	16355	16210	17063	18045	17792	67057	35980	46380	17075	17566	18111	16150	17155	17441	16401	16664	17066	16946	17464	16912	16754	17566	18884			97	63.2359	1h_DOX_Light_13_Maximum intensity projection.czi	1h_DOX_Light
	36.5318	15707	16406	16404	17163	18281	18019	70371	35901	46103	17131	17848	17988	16229	17177	17775	16451	16689	16946	16795	17302	17007	16993	17738	18709			98	114.885	1h_DOX_Light_13_Maximum intensity projection.czi	1h_DOX_Light
	36.947	15749	16346	16226	17017	18147	18046	74700	34559	45698	17111	17684	18087	16247	17203	17349	16185	16867	17047	16912	17150	16957	16645	17673	18828			99	58.7781	1h_DOX_Light_13_Maximum intensity projection.czi	1h_DOX_Light
	37.3621	15678	16259	16388	17284	18255	18152	75017	33949	45048	16890	17769	18354	16463	17237	17646	16306	16726	17007	16722	17247	16942	16694	17805	18833			100	65.6778	1h_DOX_Light_13_Maximum intensity projection.czi	1h_DOX_Light
	37.7772	15880	16346	16223	17100	18063	18058	75910	33796	44992	17115	17741	18358	16267	17456	17540	16433	16670	16957	16851	17242	17040	16819	17699	18660			101	63.7623	1h_DOX_Light_13_Maximum intensity projection.czi	1h_DOX_Light
	38.1924	15838	16414	16165	17379	17915	18238	74728	34829	44689	17267	17844	18085	16307	17270	17523	16284	16836	17032	16781	17024	17029	16977	17488	18931			102	142.557	1h_DOX_Light_13_Maximum intensity projection.czi	1h_DOX_Light
	38.6075	15599	16522	16280	17040	18386	17854	72502	35318	44342	16942	17922	18109	16362	17125	17584	16142	16647	17114	16860	17307	16820	16836	17561	18622			103	81.8872	1h_DOX_Light_13_Maximum intensity projection.czi	1h_DOX_Light
	39.0226	15834	16371	16268	17275	18112	18284	70533	35172	43849	17171	17592	17936	16331	17119	17558	16242	16759	16981	16802	17228	16858	16992	17568	18945			104	62.2731	1h_DOX_Light_13_Maximum intensity projection.czi	1h_DOX_Light
	39.4378	15859	16530	16219	17320	18104	18158	67367	34291	41722	16878	17756	17816	16060	17038	17506	16424	16894	16977	16885	17159	16994	16882	17741	18958			105	66.7034	1h_DOX_Light_13_Maximum intensity projection.czi	1h_DOX_Light
	39.8529	15930	16437	16159	17255	17848	18247	65338	34201	40245	17098	17591	18067	16268	17115	17425	16338	16633	17144	16508	17247	16914	16913	17705	18559			106	116.624	1h_DOX_Light_13_Maximum intensity projection.czi	1h_DOX_Light
	40.268	15777	16368	16242	17156	18325	18247	61064	34481	38031	17088	17543	17933	16480	17213	17746	16413	16752	16959	16428	17230	16920	16883	17753	18630			107	63.4813	1h_DOX_Light_13_Maximum intensity projection.czi	1h_DOX_Light
	40.6832	15774	16393	16416	17130	18178	18208	57267	33949	34607	16990	18020	17823	16252	17294	17511	16420	16697	16912	16734	17246	16741	16937	17739	19028			109	301.481	1h_DOX_Light_13_Maximum intensity projection.czi	1h_DOX_Light
	41.0983	15858	16386	16223	17156	18114	18140	53839	34205	32058	16901	17885	18046	16247	17087	17395	16306	16673	16895	16635	17084	16870	16880	17633	18943			110	62.7167	1h_DOX_Light_13_Maximum intensity projection.czi	1h_DOX_Light
	41.5134	15830	16484	16287	17054	18212	18129	49577	34707	30714	17310	17689	17911	16488	17172	17482	16246	16910	16936	16856	17167	16946	16825	17777	18581			111	65.9801	1h_DOX_Light_13_Maximum intensity projection.czi	1h_DOX_Light
	41.9286	15860	16267	16292	16960	18200	18004	44829	35251	28741	16910	17659	18073	16239	16993	17661	16160	16819	16968	16603	17670	16944	16919	17907	18683			112	257.153	1h_DOX_Light_13_Maximum intensity projection.czi	1h_DOX_Light
	42.3437	15811	16417	16407	17299	18087	18015	40336	36455	27370	16973	17976	17968	16486	17185	17620	16350	16775	17088	16679	17387	16812	16800	17612	18780			113	66.1809	1h_DOX_Light_13_Maximum intensity projection.czi	1h_DOX_Light
	42.7588	15903	16336	16300	16955	18395	18033	39371	37422	25899	17182	17660	17979	16292	17472	17598	16223	16726	16893	16718	17322	16649	16775	17864	18843			114	106.759	1h_DOX_Light_13_Maximum intensity projection.czi	1h_DOX_Light
	43.174	15941	16389	16297	16935	17943	18067	38694	39278	24428	17039	17900	17860	16217	17166	17565	16131	16738	17008	16459	17354	16655	17124	17691	18979			115	85.1415	1h_DOX_Light_13_Maximum intensity projection.czi	1h_DOX_Light
	43.5891	15931	16468	16274	17067	18286	17918	38672	40320	23577	17415	17879	18021	16206	17294	17436	16133	16803	17053	16709	17335	16928	17032	17715	19123			116	62.887	1h_DOX_Light_13_Maximum intensity projection.czi	1h_DOX_Light
	44.0042	15985	16459	16386	17200	18430	17891	39457	41526	23996	17242	17736	17939	16094	17018	17628	16166	16591	17058	16714	17244	16946	16689	17833	19000			117	61.2658	1h_DOX_Light_13_Maximum intensity projection.czi	1h_DOX_Light
	44.4194	15927	16512	16284	17144	18357	17992	40715	43140	23732	17147	17578	18024	16048	17164	17581	16449	16614	16977	16795	17297	16892	17059	17956	18853			118	177.492	1h_DOX_Light_13_Maximum intensity projection.czi	1h_DOX_Light
	44.8345	15861	16276	16191	17189	18181	18067	41178	43870	24960	17124	17619	17970	16298	17078	17523	16132	16517	16971	16826	17391	16811	16921	17840	19202			119	67.5804	1h_DOX_Light_13_Maximum intensity projection.czi	1h_DOX_Light
	45.2496	15749	16373	16472	16996	18234	17942	42120	46005	25296	17177	17659	17928	16080	17171	17430	16352	16601	16976	16879	17541	16858	17025	17764	18779			121	62.5606	1h_DOX_Light_13_Maximum intensity projection.czi	1h_DOX_Light
	45.6648	15710	16380	16303	16999	18157	18121	43757	46620	26303	16915	17961	18007	16248	17307	17606	16314	16630	16961	16746	17198	17074	16995	17770	19018			122	128.215	1h_DOX_Light_13_Maximum intensity projection.czi	1h_DOX_Light
	46.0799	15823	16387	16194	17125	18345	18010	43678	46952	26798	17118	17540	18043	16415	17289	17665	16305	16670	16913	16884	17397	16702	17008	17554	19062			123	65.9878	1h_DOX_Light_13_Maximum intensity projection.czi	1h_DOX_Light
	46.4951	15806	16381	16182	16939	17890	18022	45999	47739	27573	17091	17655	17909	16207	17389	17526	16179	16816	16964	16826	17093	17109	17028	17588	18693			124	66.0898	1h_DOX_Light_13_Maximum intensity projection.czi	1h_DOX_Light
	46.9102	15708	16413	16162	17228	17977	17928	46711	46660	28916	16797	17379	17955	16422	17389	17288	16213	16743	16800	16592	17212	16940	17187	17663	18823			125	64.7871	1h_DOX_Light_13_Maximum intensity projection.czi	1h_DOX_Light
	47.3253	15618	16321	16197	17389	18010	18050	47534	46304	29734	16920	17676	18052	16184	17361	17312	16253	16718	17048	16454	17282	17090	17082	17611	18740			126	140.606	1h_DOX_Light_13_Maximum intensity projection.czi	1h_DOX_Light
	47.7405	15897	16225	16204	17102	18251	18157	48123	46958	30735	17071	17601	17858	15997	17225	17465	16254	16783	16843	16733	17056	16984	16728	17562	18763			127	64.4054	1h_DOX_Light_13_Maximum intensity projection.czi	1h_DOX_Light
	48.1556	15717	16177	16349	17116	18427	18080	47939	48211	31791	17104	17793	17857	16123	17191	17588	16089	16559	17051	16899	17199	16954	17113	17672	18810			128	60.1721	1h_DOX_Light_13_Maximum intensity projection.czi	1h_DOX_Light
	48.5707	15678	16316	16147	16930	18217	18223	47834	49898	32828	17028	17480	17951	16351	17127	17568	16540	16582	17014	16741	16989	17043	16896	17893	19021			129	269.538	1h_DOX_Light_13_Maximum intensity projection.czi	1h_DOX_Light
	48.9859	15810	16435	16350	17127	18376	18405	46534	51119	33565	16824	17650	17750	16155	17176	17243	16094	16658	17033	16687	16999	16901	16909	17570	18842			130	61.6382	1h_DOX_Light_13_Maximum intensity projection.czi	1h_DOX_Light
	49.401	15720	16257	16199	17321	18302	18308	46234	52692	34106	17368	17802	18052	16133	17283	17338	16096	16875	17110	16760	17055	16952	17090	17842	18871			131	63.6683	1h_DOX_Light_13_Maximum intensity projection.czi	1h_DOX_Light
	49.8161	15649	16383	16123	17179	18237	17998	43870	53878	34377	17312	17572	17875	16225	17252	17509	16194	16477	16902	16750	17258	16919	17170	17820	18912			132	62.8473	1h_DOX_Light_13_Maximum intensity projection.czi	1h_DOX_Light
	50.2313	15844	16249	16187	17240	18157	18020	43809	56471	35107	17054	17401	17771	16195	17367	17398	16216	16412	16993	16509	17265	16935	17209	18052	18941			133	117.435	1h_DOX_Light_13_Maximum intensity projection.czi	1h_DOX_Light
	50.6464	15859	16143	16154	17079	18412	18181	43299	56610	35319	16903	17378	17938	16127	17290	17091	16102	16484	16972	16650	17225	17033	17029	17643	18688			134	98.3594	1h_DOX_Light_13_Maximum intensity projection.czi	1h_DOX_Light
	51.0615	15830	16399	16186	17074	18457	18176	44582	57524	34324	17260	17670	18166	16200	17096	17221	16412	16679	17044	16587	17229	16878	16958	17868	18617			135	64.3369	1h_DOX_Light_13_Maximum intensity projection.czi	1h_DOX_Light
	51.4767	15730	16298	16154	17034	18479	18252	43608	59632	34211	17155	17499	18020	16274	17220	17279	16317	16648	16899	16568	17336	16932	16933	17884	18545			137	113.447	1h_DOX_Light_13_Maximum intensity projection.czi	1h_DOX_Light
	51.8918	15658	16367	16041	17142	18293	18169	42037	61141	34054	17098	17505	18133	16303	17362	17173	16105	16652	17199	16746	17150	16748	16806	17864	18740			138	93.9979	1h_DOX_Light_13_Maximum intensity projection.czi	1h_DOX_Light
	52.3069	15747	16265	16132	17266	18058	18008	42524	61776	35445	17083	17694	17776	16263	17368	17170	16191	16538	17106	16607	17314	16775	17081	17782	18779			139	261.157	1h_DOX_Light_13_Maximum intensity projection.czi	1h_DOX_Light
	52.7221	15709	16194	16274	17177	18285	18167	40736	61544	36509	17202	17692	18037	16209	17286	17336	16386	16313	17222	16520	17282	16724	17262	17745	18496			140	215.881	1h_DOX_Light_13_Maximum intensity projection.czi	1h_DOX_Light
	53.1372	15857	16436	16101	17042	18267	18255	39853	61906	36990	16911	17874	17868	16415	16929	17434	16046	16656	17172	16715	17120	16844	17231	18047	18507			141	214.952	1h_DOX_Light_13_Maximum intensity projection.czi	1h_DOX_Light
	53.5523	15891	16326	16199	17224	18229	18260	40054	63033	38729	17084	17450	17793	16378	16929	17319	16183	16614	17127	16560	17141	16800	17056	17924	18239			142	204.835	1h_DOX_Light_13_Maximum intensity projection.czi	1h_DOX_Light
	53.9675	15834	16300	16037	17220	18498	18250	40130	63092	38833	17055	17690	17890	16279	17028	17379	16120	16749	17076	16611	17323	16951	17115	17872	18362			143	68.8223	1h_DOX_Light_13_Maximum intensity projection.czi	1h_DOX_Light
	54.3826	15884	16393	16078	17020	18253	18170	40151	66074	39458	17094	17539	18012	16278	17242	17392	16149	16554	17108	16618	17381	17065	16788	17763	18538			144	63.5019	1h_DOX_Light_13_Maximum intensity projection.czi	1h_DOX_Light
	54.7977	15847	16324	16126	17136	18407	18176	41151	69535	39058	17242	17898	18031	16221	17164	17553	16107	16565	17155	16489	17377	17016	17151	18099	18306			145	139.288	1h_DOX_Light_13_Maximum intensity projection.czi	1h_DOX_Light
	55.2129	15961	16115	16146	17040	18383	18512	40581	72568	38515	16968	17677	18001	16467	17207	17524	16162	16659	17270	16454	17361	16864	17273	17897	18506			146	77.3495	1h_DOX_Light_13_Maximum intensity projection.czi	1h_DOX_Light
	55.628	15752	16186	16211	16975	18356	18207	42260	77414	38213	16797	17695	18156	16229	17202	17468	16133	16651	17085	16498	17670	16781	17070	18166	18340			147	94.7811	1h_DOX_Light_13_Maximum intensity projection.czi	1h_DOX_Light
	56.0431	15889	16225	16282	17035	18218	18314	42080	79646	37782	17087	17590	18077	16327	17444	17349	16323	16568	17227	16637	17365	16897	16763	17882	18157			148	66.6685	1h_DOX_Light_13_Maximum intensity projection.czi	1h_DOX_Light
	56.4583	15954	16086	16301	17273	18224	18174	43046	83190	37806	17104	17364	17973	16183	17201	17444	16103	16773	17161	16549	17338	16759	16931	17806	18416			149	61.6777	1h_DOX_Light_13_Maximum intensity projection.czi	1h_DOX_Light
	56.8734	15866	16301	16119	17173	18513	18359	43816	84353	37230	17004	17635	17905	16088	17165	17370	16016	16678	17263	16625	17447	16944	17061	17913	18120			150	67.7915	1h_DOX_Light_13_Maximum intensity projection.czi	1h_DOX_Light
	57.2885	15843	16397	16184	17184	18107	18233	43553	87235	37792	16917	17658	17778	16158	17267	17380	16068	16633	16973	16424	17348	16995	16851	17993	18299			151	61.0108	1h_DOX_Light_13_Maximum intensity projection.czi	1h_DOX_Light
	57.7037	15706	16188	16166	17160	18157	18485	44303	89535	38085	16851	17418	17717	16348	17082	17639	16171	16710	16856	16201	17405	16810	17012	17773	18403			152	67.9476	1h_DOX_Light_13_Maximum intensity projection.czi	1h_DOX_Light
	58.1188	15743	16220	16172	17170	18256	18188	46114	89497	37240	16927	17365	17940	16133	17305	17583	16093	16579	16688	16364	17125	16844	16828	17788	18258			153	74.6194	1h_DOX_Light_13_Maximum intensity projection.czi	1h_DOX_Light
	58.5339	15882	16349	16326	17316	18213	18231	48196	90963	36585	16930	17431	17568	16395	17294	17406	16093	16666	16975	16598	17257	16867	16806	17682	18147			154	138.763	1h_DOX_Light_13_Maximum intensity projection.czi	1h_DOX_Light
	58.9491	15866	16254	16252	17061	17983	18217	49967	91392	35892	17065	17620	17784	16315	17465	17582	16349	16599	16886	16559	17308	16751	16996	17692	18164			155	249.184	1h_DOX_Light_13_Maximum intensity projection.czi	1h_DOX_Light
	59.3642	15729	16399	16223	17223	18150	18497	51268	92163	34717	17040	17655	17958	16234	17303	17556	16418	16873	16954	16552	17266	16853	17129	17617	18108			156	106.495	1h_DOX_Light_13_Maximum intensity projection.czi	1h_DOX_Light
	59.7794	15911	16290	16411	17290	18152	18567	52290	92328	33297	16974	17570	17740	16201	17338	17311	16366	16781	16953	16229	16979	16845	17078	17832	17942			157	82.4326	1h_DOX_Light_13_Maximum intensity projection.czi	1h_DOX_Light
	60.1945	16117	16415	16390	17285	17719	18258	52379	90342	31198	16905	17469	17802	16252	17238	17352	16310	16578	17199	16373	17262	17033	16847	17744	17776			158	131.838	1h_DOX_Light_13_Maximum intensity projection.czi	1h_DOX_Light
	60.6096	15754	16307	16276	17108	17774	18593	51878	88962	30320	16910	17414	17876	16279	17229	17352	16265	16714	17096	16401	17344	16915	17062	17837	18111			159	61.7073	1h_DOX_Light_13_Maximum intensity projection.czi	1h_DOX_Light
	61.0248	15872	16497	16300	17148	18117	18519	53635	85103	29142	16731	17587	17823	16248	17300	17369	16230	16755	17145	16408	17090	17011	16953	17733	17937			160	87.2374	1h_DOX_Light_13_Maximum intensity projection.czi	1h_DOX_Light
	61.4399	15891	16525	16372	17176	18115	18221	55658	83625	28287	16854	17373	17643	16140	17266	17425	16150	16731	16923	16307	17097	16883	16830	17728	18043			161	265.068	1h_DOX_Light_13_Maximum intensity projection.czi	1h_DOX_Light
	61.855	15994	16525	16310	17100	17942	18485	57131	81808	27955	16893	17344	17926	16278	17487	17432	16044	16655	17010	16477	17182	16828	16995	17630	18044			162	75.4139	1h_DOX_Light_13_Maximum intensity projection.czi	1h_DOX_Light
	62.2702	15901	16409	16281	17107	18120	18636	56489	83023	28179	16871	17461	17790	16313	17135	17461	16010	16838	17083	16452	17151	16876	16885	17788	18191			163	206.892	1h_DOX_Light_13_Maximum intensity projection.czi	1h_DOX_Light
	62.6853	15860	16414	16270	17235	18041	18302	56722	84627	28969	16852	17339	17827	16107	17161	17517	16136	16805	16875	16380	17296	16866	16770	17747	18098			164	64.7914	1h_DOX_Light_13_Maximum intensity projection.czi	1h_DOX_Light
	63.1004	16113	16504	16284	17304	18055	18691	56950	84482	29490	17195	17666	17894	16404	17110	17458	16174	16672	17074	16440	17167	17337	16849	17779	18240			165	80.2606	1h_DOX_Light_13_Maximum intensity projection.czi	1h_DOX_Light
	63.5156	16013	16561	16121	17587	18212	18697	56275	85757	30873	17062	17640	17908	16187	17214	17317	16193	16774	16967	16430	17037	17142	16853	17634	18167			166	63.3733	1h_DOX_Light_13_Maximum intensity projection.czi	1h_DOX_Light
	63.9307	15970	16638	16241	17322	18076	18369	54200	84492	32383	16819	17541	17801	16495	17138	17395	16200	16499	16957	16454	17030	16910	16802	17609	18088			168	72.9736	1h_DOX_Light_13_Maximum intensity projection.czi	1h_DOX_Light
	64.3458	16010	16634	16154	17171	18294	18497	52450	83286	34048	16960	17345	17807	16452	17255	17394	15978	16879	17177	16405	17254	16975	16731	17847	18190			169	61.753	1h_DOX_Light_13_Maximum intensity projection.czi	1h_DOX_Light
	64.761	15989	16417	16119	17148	18221	18400	51418	80998	36632	16858	17603	17810	16102	17131	17585	15989	16704	17019	16442	17263	16998	16849	17770	18192			170	62.7269	1h_DOX_Light_13_Maximum intensity projection.czi	1h_DOX_Light
	65.1761	15920	16414	16282	17033	18058	18518	50679	77755	40426	16736	17534	17848	16240	17375	17616	16172	16827	17036	16305	17254	16748	17148	17698	18036			171	150.44	1h_DOX_Light_13_Maximum intensity projection.czi	1h_DOX_Light
	65.5912	16071	16537	16222	17193	17996	18507	47928	73184	45377	16733	17498	17664	16282	17526	17341	16033	16657	16951	16390	17107	16903	16934	17670	18187			172	167.771	1h_DOX_Light_13_Maximum intensity projection.czi	1h_DOX_Light
	66.0064	15927	16677	16269	17362	18123	18527	45991	70498	50515	17055	17720	17678	16374	17435	17370	16152	16754	17031	16340	17212	16848	17015	17615	18120			173	142.597	1h_DOX_Light_13_Maximum intensity projection.czi	1h_DOX_Light
	66.4215	15961	16493	16232	17147	18244	18496	42857	68756	54676	16885	17888	17866	16066	17456	17105	16298	16762	17103	16295	17130	16924	16841	17894	18126			174	217.197	1h_DOX_Light_13_Maximum intensity projection.czi	1h_DOX_Light
	66.8366	15792	16590	16154	17040	18390	18584	40528	66835	58193	16896	17509	17862	16365	17491	17330	16036	16725	16949	16307	17196	16722	16858	17654	18111			175	77.7241	1h_DOX_Light_13_Maximum intensity projection.czi	1h_DOX_Light
	67.2518	15797	16491	16136	17049	18196	18531	37796	63713	61478	16996	17810	17777	16277	17353	17398	16162	16865	17028	16353	17041	16673	17031	17876	18084			176	67.9886	1h_DOX_Light_13_Maximum intensity projection.czi	1h_DOX_Light
	67.6669	15830	16619	16331	17090	18126	18569	36613	60239	63738	16739	17522	17905	16166	17493	17360	16312	16912	17079	16510	16980	16821	16772	17531	18066			177	458.299	1h_DOX_Light_13_Maximum intensity projection.czi	1h_DOX_Light
	68.082	15922	16388	16180	17076	18110	18483	37864	54556	65092	16970	17689	18062	16505	17491	17348	16322	16762	17125	16515	16907	16862	16902	17960	18066			178	588.927	1h_DOX_Light_13_Maximum intensity projection.czi	1h_DOX_Light
	68.4972	16191	16495	16182	17201	18263	18601	40398	49678	67145	16810	17696	17822	16246	17358	17325	16221	16759	17238	16158	17109	16834	16922	17705	18131			179	404.6	1h_DOX_Light_13_Maximum intensity projection.czi	1h_DOX_Light
	68.9123	15830	16364	16184	17253	17924	18366	42814	42915	68547	16762	17853	17819	16270	17438	17348	16227	16701	16920	16318	16860	16664	16712	17731	18026			180	61.1029	1h_DOX_Light_13_Maximum intensity projection.czi	1h_DOX_Light
	69.3274	15970	16556	16372	17289	18045	18497	45646	38364	69161	16811	17763	17794	16208	17218	17553	16520	16714	16975	16540	16957	16804	16991	17671	18172			181	62.9729	1h_DOX_Light_13_Maximum intensity projection.czi	1h_DOX_Light
	69.7426	15889	16490	16161	17282	18323	18689	47473	34189	69828	16882	17316	17641	16335	17360	17371	16362	16669	16872	16508	17062	16767	16926	17740	18129			182	91.4588	1h_DOX_Light_13_Maximum intensity projection.czi	1h_DOX_Light
	70.1577	15885	16343	16221	17224	18088	18502	49528	32377	71246	16891	17668	17988	16247	17582	17605	16166	16605	16976	16414	17075	16890	16947	17807	17970			183	86.2222	1h_DOX_Light_13_Maximum intensity projection.czi	1h_DOX_Light
	70.5728	15594	16555	16266	17039	17909	18433	50124	31095	68527	16934	17725	17733	16105	17235	17713	16104	16606	17128	16341	16924	16940	16987	17732	18275			184	240.395	1h_DOX_Light_13_Maximum intensity projection.czi	1h_DOX_Light
	70.988	15856	16577	16200	17228	18006	18744	53522	29833	66435	17141	17520	17904	16219	17447	17585	16145	16568	16774	16208	16843	16870	16955	17627	18077			185	64.466	1h_DOX_Light_13_Maximum intensity projection.czi	1h_DOX_Light
	71.4031	16072	16698	16258	16955	18050	18274	56428	29081	65056	16976	17467	17778	16335	17462	17465	16097	16765	16785	16506	16746	16811	16885	17560	17973			186	64.1581	1h_DOX_Light_13_Maximum intensity projection.czi	1h_DOX_Light
	71.8182	16113	16428	16211	17132	17967	18344	58427	28052	62533	16954	17850	17741	16241	17572	17411	16414	16647	16823	16378	16816	16897	16755	17752	18243			187	106.169	1h_DOX_Light_13_Maximum intensity projection.czi	1h_DOX_Light
	72.2334	15872	16347	16184	17251	18047	18165	59598	26064	59520	16857	17626	17869	16137	17492	17493	16052	16821	16664	16456	17107	17004	16760	17608	18053			188	82.1183	1h_DOX_Light_13_Maximum intensity projection.czi	1h_DOX_Light
	72.6485	15792	16330	16279	17200	17967	18439	59405	25256	55840	17093	17621	17778	16248	17498	17292	16125	16724	16777	16264	17076	16887	16887	17837	18056			189	65.352	1h_DOX_Light_13_Maximum intensity projection.czi	1h_DOX_Light
	73.0637	15999	16405	16323	17215	17730	18408	60156	24603	53949	16851	17410	17636	16344	17541	17430	16110	16706	16699	16310	17051	16608	16661	17762	18088			190	65.0698	1h_DOX_Light_13_Maximum intensity projection.czi	1h_DOX_Light
	73.4788	15839	16266	16312	17129	17652	18424	61603	24233	53607	17162	17532	17739	16272	17295	17346	16279	16910	16854	16253	16966	16904	16790	17796	18141			191	72.3427	1h_DOX_Light_13_Maximum intensity projection.czi	1h_DOX_Light
	73.8939	15766	16315	16324	17162	18077	18272	63524	25121	54718	17030	17702	17682	16125	17273	17499	16385	16908	16959	16396	16812	16767	16784	17980	18324			192	60.0351	1h_DOX_Light_13_Maximum intensity projection.czi	1h_DOX_Light
	74.3091	15786	16321	16261	16974	18100	18391	66602	25529	55892	17044	17642	17564	16296	17329	17343	16282	16612	16616	16461	16892	16876	16560	17914	18094			193	88.0382	1h_DOX_Light_13_Maximum intensity projection.czi	1h_DOX_Light
	74.7242	15699	16392	16181	17363	17840	18503	66138	26334	57598	16896	17680	17744	16224	17592	17421	16097	16848	16812	16454	16869	16808	17157	17679	18390			194	230.84	1h_DOX_Light_13_Maximum intensity projection.czi	1h_DOX_Light
	75.1393	15839	16358	16093	17176	18135	18293	67880	27453	59533	17030	17796	17676	16018	17425	17295	16325	16828	16857	16518	17034	16945	17177	17756	18164			195	188.804	1h_DOX_Light_13_Maximum intensity projection.czi	1h_DOX_Light
	75.5545	15965	16366	16192	17283	18297	18419	68378	28028	61594	16958	17435	17513	16242	17495	17345	16548	16918	16772	16391	17283	16917	16896	17845	17993			196	164.574	1h_DOX_Light_13_Maximum intensity projection.czi	1h_DOX_Light
	75.9696	15859	16232	16282	17357	18228	18698	66829	29004	63800	16891	17540	17693	16194	17482	17269	16362	16695	16927	16455	17206	16921	16919	17665	18327			197	69.1525	1h_DOX_Light_13_Maximum intensity projection.czi	1h_DOX_Light
	76.3847	15805	16330	16280	17282	18461	18761	67774	29359	66229	17011	17691	17588	16156	17489	17253	16280	16906	16947	16181	16951	16690	16708	17729	18292			199	91.5142	1h_DOX_Light_13_Maximum intensity projection.czi	1h_DOX_Light
	76.7999	15848	16459	16171	17274	17841	18410	71013	30879	70282	16813	17506	17552	16267	17183	17445	16332	16824	16789	16494	17229	16713	16790	18075	18050			200	306.295	1h_DOX_Light_13_Maximum intensity projection.czi	1h_DOX_Light
	77.215	15837	16282	16284	17149	18038	18541	73776	31355	73042	16978	17675	17366	16105	17364	17651	16500	16876	16897	16442	16964	16822	16677	18044	18290			201	162.5	1h_DOX_Light_13_Maximum intensity projection.czi	1h_DOX_Light
	77.6301	15815	16300	16256	17040	18216	18449	76981	32148	74891	16967	17747	17675	16340	17344	17486	16253	16718	16735	16386	17213	16859	16746	17941	18162			202	63.5259	1h_DOX_Light_13_Maximum intensity projection.czi	1h_DOX_Light
	78.0453	15815	16416	16376	17196	18124	18306	79030	31985	76452	16895	17625	17567	16262	17308	17494	16310	16821	16780	16290	17000	16630	17010	17923	18218			203	65.1845	1h_DOX_Light_13_Maximum intensity projection.czi	1h_DOX_Light
	78.4604	15999	16356	16289	17227	17875	18376	81759	32718	77073	17208	17653	17669	16124	17395	17314	16432	16620	16866	16409	17116	16432	16704	17922	18160			204	175.784	1h_DOX_Light_13_Maximum intensity projection.czi	1h_DOX_Light
	78.8755	15865	16305	16204	17321	18069	18655	85435	33360	78346	16988	17896	17534	16322	17486	17526	16365	16930	16864	16637	17065	16685	16876	18177	18313			205	242.197	1h_DOX_Light_13_Maximum intensity projection.czi	1h_DOX_Light
	79.2907	15996	16232	16093	17361	17864	18293	88744	34089	78763	17169	17742	17512	16263	17407	17674	16270	16991	16758	16606	16993	16916	16923	17767	17949			206	123.935	1h_DOX_Light_13_Maximum intensity projection.czi	1h_DOX_Light
	79.7058	15921	16631	16185	17009	17955	18353	91790	34358	79113	16843	17663	17386	16197	17222	17656	16238	16928	16657	16498	16912	16583	16699	17805	17990			207	201.944	1h_DOX_Light_13_Maximum intensity projection.czi	1h_DOX_Light
	80.1209	15770	16601	16085	16949	18026	18394	90134	35454	78352	16789	17859	17481	16252	17527	17502	16247	16813	16779	16406	17109	16573	16946	17888	18035			208	67.1793	1h_DOX_Light_13_Maximum intensity projection.czi	1h_DOX_Light
	80.5361	15896	16544	16145	17004	17857	18225	90021	37453	76318	16876	17573	17606	16155	17232	17562	15971	16652	16641	16393	17065	16795	16967	17887	18067			209	83.2833	1h_DOX_Light_13_Maximum intensity projection.czi	1h_DOX_Light
	80.9512	15830	16562	16167	16991	18285	18497	89228	38654	76154	16952	17713	17446	16446	17251	17824	16012	16711	16805	16404	16901	16612	16910	18386	18071			210	463.202	1h_DOX_Light_13_Maximum intensity projection.czi	1h_DOX_Light
	81.3663	15829	16424	16253	17095	17890	18760	87620	39774	74029	16805	17669	17645	16239	17223	17583	16085	16656	16758	16475	16852	16931	16909	18440	18104			211	121.06	1h_DOX_Light_13_Maximum intensity projection.czi	1h_DOX_Light
	81.7815	15888	16663	16108	17008	17890	18532	84653	39733	74614	17028	18010	17358	16284	17336	17618	15919	16385	16832	16491	17064	16643	16743	18183	18021			212	64.887	1h_DOX_Light_13_Maximum intensity projection.czi	1h_DOX_Light
	82.1966	16090	16597	16237	16886	17862	18515	83574	40363	73226	17050	17656	17338	16333	17372	17734	16009	16682	16796	16427	16974	16836	16970	17993	17934			213	63.5659	1h_DOX_Light_13_Maximum intensity projection.czi	1h_DOX_Light
	82.6117	15936	16558	16010	17150	17666	18454	80674	41068	75434	16795	17800	17271	16334	17303	17639	16180	16660	16965	16269	17107	16748	16938	18191	18286			214	60.4472	1h_DOX_Light_13_Maximum intensity projection.czi	1h_DOX_Light
	83.0269	15973	16689	16202	16958	17831	18567	77383	40686	75623	16951	17632	17440	16255	17447	17664	16177	16749	16850	16189	17051	16823	17070	18209	18313			215	64.223	1h_DOX_Light_13_Maximum intensity projection.czi	1h_DOX_Light
	83.442	15647	16602	16044	17013	18013	18526	75065	41000	78004	16854	17637	17390	16266	17294	17620	16126	16798	16835	16366	16895	16890	16886	18451	18318			216	61.0627	1h_DOX_Light_13_Maximum intensity projection.czi	1h_DOX_Light
	83.8571	15733	16467	16168	16833	17843	18509	70464	39823	80802	16955	17757	17529	16221	17342	17734	15990	16774	16657	16499	16843	16942	16995	18532	18271			217	165.637	1h_DOX_Light_13_Maximum intensity projection.czi	1h_DOX_Light
	84.2723	15775	16524	16190	17025	17899	18540	67911	39773	82568	16906	17465	17826	16081	17269	17685	15944	16793	16893	16322	17169	16683	16784	18506	18301			218	65.6022	1h_DOX_Light_13_Maximum intensity projection.czi	1h_DOX_Light
	84.6874	15942	16551	16195	16849	17721	18582	65638	40242	82688	16735	17661	17458	16419	17366	17749	16101	16452	16742	16326	16860	16745	16869	18134	18560			219	64.3876	1h_DOX_Light_13_Maximum intensity projection.czi	1h_DOX_Light
	85.1025	15833	16472	16156	17281	18049	18334	65331	40507	82794	16948	17449	17458	16059	17442	17625	16047	16589	16880	16523	16966	16719	17130	18065	18427			220	67.0634	1h_DOX_Light_13_Maximum intensity projection.czi	1h_DOX_Light
	85.5177	15793	16458	16181	17089	17872	18248	62641	43217	85635	16807	17369	17509	16403	17365	17750	16131	16549	16997	16250	17172	16742	16806	18116	18336			221	65.5537	1h_DOX_Light_13_Maximum intensity projection.czi	1h_DOX_Light
	85.9328	15744	16462	16222	17101	17958	18730	62756	44774	85554	16733	17826	17555	16380	17580	17483	16062	16743	16853	16500	16837	16854	16903	18011	18396			222	63.5561	1h_DOX_Light_13_Maximum intensity projection.czi	1h_DOX_Light
	86.348	15657	16190	16243	17219	18061	18650	59576	46396	84822	17015	17746	17721	16371	17673	17950	16237	16786	16989	16161	16988	16968	16956	18029	18748			223	267.186	1h_DOX_Light_13_Maximum intensity projection.czi	1h_DOX_Light
	86.7631	15648	16371	16207	17137	17610	18740	57842	45788	86103	16872	17701	17791	16320	17615	17507	16137	16619	16848	16437	16888	17030	17059	18460	18284			224	86.4664	1h_DOX_Light_13_Maximum intensity projection.czi	1h_DOX_Light
	87.1782	15724	16213	16312	16955	17737	18539	54848	46070	88506	16880	17827	17649	16224	17344	17479	15974	16828	16888	16329	17006	17097	17007	18084	18602			225	66.7872	1h_DOX_Light_13_Maximum intensity projection.czi	1h_DOX_Light
	87.5934	15690	16381	16395	17016	17996	18374	54332	47467	90089	16719	17665	17479	16249	17468	17650	15994	16620	16762	16216	16821	16992	16915	17835	18792			226	64.0329	1h_DOX_Light_13_Maximum intensity projection.czi	1h_DOX_Light
	88.0085	15798	16340	16254	17056	17878	18455	55566	47318	89898	17137	17561	17502	16151	17347	17508	16156	16863	16770	16402	16846	16916	16792	17906	18824			227	67.0086	1h_DOX_Light_13_Maximum intensity projection.czi	1h_DOX_Light
	88.4236	15803	16385	16214	16911	17769	18487	54845	48412	91274	16997	17782	17620	16295	17359	17610	16048	16844	16937	16554	16832	16937	17149	17735	18537			228	222.611	1h_DOX_Light_13_Maximum intensity projection.czi	1h_DOX_Light
	88.8388	15916	16353	16118	17052	17778	18737	57089	50132	89284	16812	17582	17724	16193	17236	17683	16118	16636	16925	16615	16927	16827	17089	18090	18509			229	62.9414	1h_DOX_Light_13_Maximum intensity projection.czi	1h_DOX_Light
	89.2539	15762	16489	16295	16951	17358	18536	58020	51231	89328	16922	17928	17761	16208	17414	17792	16242	16781	16806	16442	17193	16937	16805	17796	18333			230	237.032	1h_DOX_Light_13_Maximum intensity projection.czi	1h_DOX_Light
	89.669	15842	16325	16167	16978	17875	18481	59939	51485	88229	16859	17695	17555	16175	17460	17407	16117	16681	16971	16371	17039	17020	16928	17640	18270			231	204.834	1h_DOX_Light_13_Maximum intensity projection.czi	1h_DOX_Light
	90.0842	15750	16488	16249	17012	17814	18474	62305	51600	87004	17108	17817	17576	16269	17212	17431	15984	16591	16698	16477	17074	17034	16832	17987	18527			232	63.7193	1h_DOX_Light_13_Maximum intensity projection.czi	1h_DOX_Light
	90.4993	16014	16424	16108	17097	18044	18390	63296	51466	84606	16711	17625	17440	16362	17014	17326	15959	16503	16779	16518	17049	16823	16680	17727	18353			233	139.257	1h_DOX_Light_13_Maximum intensity projection.czi	1h_DOX_Light
	90.9144	15979	16292	16219	17113	17539	18834	64176	52756	83646	16824	17671	17490	16250	17310	17229	15936	16742	16672	16503	17026	16857	16811	17753	17983			234	131.232	1h_DOX_Light_13_Maximum intensity projection.czi	1h_DOX_Light
	91.3296	15962	16373	16284	17206	17622	18603	63755	53826	81203	16974	17388	17268	16265	17356	17502	16003	16702	16724	16401	17085	16916	16822	17736	18185			235	63.0747	1h_DOX_Light_13_Maximum intensity projection.czi	1h_DOX_Light
	91.7447	16173	16351	16153	17215	17918	18164	66499	52752	81839	16889	17526	17446	16182	17469	17492	16231	16635	16920	16371	16975	16862	17087	17767	18452			236	270.686	1h_DOX_Light_13_Maximum intensity projection.czi	1h_DOX_Light
	92.1598	15958	16191	16223	16950	17978	18355	66422	52713	79038	16991	17649	17705	16296	17440	17788	16135	16644	16825	16221	17131	16835	16946	17927	18328			237	99.0759	1h_DOX_Light_13_Maximum intensity projection.czi	1h_DOX_Light
	92.575	15874	16245	16217	17031	17680	18500	67255	51785	77008	16857	17598	17539	16432	17450	17775	15996	16717	16913	16303	17198	16663	17032	17665	18251			238	151.259	1h_DOX_Light_13_Maximum intensity projection.czi	1h_DOX_Light
	92.9901	15839	16391	16271	16992	18030	18419	69495	51317	75719	16869	17614	17702	16253	17227	17713	16159	16667	16845	16373	17087	16851	16946	17945	18404			239	65.6062	1h_DOX_Light_13_Maximum intensity projection.czi	1h_DOX_Light
	93.4052	15801	16352	16142	17065	17949	18261	70755	50072	72727	17035	17764	17785	16283	17087	17679	16067	16705	16845	16289	16984	16790	16724	17615	18480			240	62.1179	1h_DOX_Light_13_Maximum intensity projection.czi	1h_DOX_Light
	93.8204	15923	16463	16191	16886	17847	18412	72367	49827	72373	17194	17616	17552	16201	17235	17635	16353	16845	16962	16390	17016	16795	16998	17937	18439			241	308.861	1h_DOX_Light_13_Maximum intensity projection.czi	1h_DOX_Light
	94.2355	15821	16329	16350	17269	18102	18394	73317	49721	78465	16926	17508	17618	16254	17252	17515	16141	16883	17034	16386	17067	16994	16609	17811	18499			243	65.9372	1h_DOX_Light_13_Maximum intensity projection.czi	1h_DOX_Light
	94.6506	15841	16336	16163	17162	18116	18374	73785	50794	90532	16935	17544	17531	16115	17161	17759	16201	16731	16919	16443	17012	16776	16723	17982	18325			244	208.254	1h_DOX_Light_13_Maximum intensity projection.czi	1h_DOX_Light
	95.0658	15881	16438	16336	17146	17925	18051	73955	50615	101736	16852	17530	17584	16283	17107	17842	16281	16524	16890	16400	17011	16854	16767	17867	18258			245	61.8339	1h_DOX_Light_13_Maximum intensity projection.czi	1h_DOX_Light
	95.4809	16145	16385	16496	17070	18205	18021	73810	49783	109835	16918	17745	17485	16242	17370	17846	16146	16609	16657	16513	17155	16871	16798	17836	18201			246	320.094	1h_DOX_Light_13_Maximum intensity projection.czi	1h_DOX_Light
	95.896	16063	16391	16205	16823	18034	18494	76087	48884	117764	17179	17655	17758	16260	17382	17572	16248	16447	16900	16552	16881	16666	17170	17681	18460			247	111.95	1h_DOX_Light_13_Maximum intensity projection.czi	1h_DOX_Light
	96.3112	16091	16234	16138	17147	17904	18398	75957	48199	122442	16698	17661	17429	16470	17238	17500	16242	16515	16704	16581	16942	16934	16783	17690	17995			248	201.236	1h_DOX_Light_13_Maximum intensity projection.czi	1h_DOX_Light
	96.7263	15987	16311	16253	17119	17796	18128	78976	48169	127639	16866	17914	17712	16176	17315	17583	16090	16647	16929	16568	16948	16999	16874	17772	18075			249	63.4772	1h_DOX_Light_13_Maximum intensity projection.czi	1h_DOX_Light
	97.1414	15996	16504	16369	16840	17776	18482	81429	47409	131627	16759	17551	17348	16058	17275	17603	16104	16588	16721	16816	17040	16749	16965	17988	17891			250	116.282	1h_DOX_Light_13_Maximum intensity projection.czi	1h_DOX_Light
	97.5566	16018	16280	16228	17087	17831	18549	82886	48117	133126	16901	17702	17549	16101	17203	17487	16218	16567	16610	16641	17053	17030	16745	17712	18259			251	61.8755	1h_DOX_Light_13_Maximum intensity projection.czi	1h_DOX_Light
	97.9717	15937	16227	16121	16969	17755	18688	83835	47648	137549	16814	17628	17470	16248	17282	17441	16194	16710	16679	16821	17152	16917	16863	18127	18538			252	70.0795	1h_DOX_Light_13_Maximum intensity projection.czi	1h_DOX_Light
	98.3868	15859	16443	16150	17085	17923	18606	83891	45715	143571	16975	17539	17555	16257	17343	17441	16184	16510	16825	16649	17156	16872	16939	17969	18277			253	61.1346	1h_DOX_Light_13_Maximum intensity projection.czi	1h_DOX_Light
	98.802	15948	16472	16315	16953	17741	18373	84053	45686	147697	16896	17382	17628	16201	17142	17744	16179	16513	16791	16778	17481	16957	17041	17807	18397			254	97.9482	1h_DOX_Light_13_Maximum intensity projection.czi	1h_DOX_Light
	99.2171	15994	16342	16159	16740	17579	18190	83817	43818	153274	16999	17619	17434	16352	17157	17649	15958	16703	16820	16828	17385	16708	17166	17964	18473			255	133.048	1h_DOX_Light_13_Maximum intensity projection.czi	1h_DOX_Light
	99.6323	15971	16331	16183	17163	17719	18357	82028	43014	154683	16758	17609	17589	16342	17335	17883	16185	16709	16896	16865	17008	16738	17400	17899	18353			256	68.631	1h_DOX_Light_13_Maximum intensity projection.czi	1h_DOX_Light
	100.047	15997	16301	16190	17226	17808	18167	81205	42364	158912	17079	17429	17431	16338	17167	17564	16182	16657	16666	16649	16906	16857	16844	17702	18285			257	68.3638	1h_DOX_Light_13_Maximum intensity projection.czi	1h_DOX_Light
	100.463	15993	16468	16198	16885	17976	18279	80814	40765	160022	17136	17494	17438	16071	17203	17546	16128	16448	16718	16836	16953	16823	16860	17763	18439			258	113.777	1h_DOX_Light_13_Maximum intensity projection.czi	1h_DOX_Light
	100.878	15752	16389	16132	17183	17743	18192	81539	40782	159004	17039	17543	17695	16310	17349	17442	16083	16697	16775	16740	17063	16915	16829	17774	18084			259	61.7198	1h_DOX_Light_13_Maximum intensity projection.czi	1h_DOX_Light
	101.293	15914	16436	16085	17101	17703	18297	82350	41199	154821	17085	17679	17628	16385	17342	17515	16202	16690	17011	16612	17112	16735	17042	17990	18490			260	110.568	1h_DOX_Light_13_Maximum intensity projection.czi	1h_DOX_Light
	101.708	15866	16434	16332	17168	17966	18230	81465	42350	145930	16809	17518	17783	16387	17425	17358	16031	16576	16853	16528	17079	16931	16641	17906	18613			261	70.3908	1h_DOX_Light_13_Maximum intensity projection.czi	1h_DOX_Light
	102.123	15995	16380	16199	17079	17932	18228	80782	41927	137074	17029	17663	17613	16421	17186	17611	16263	16686	16774	16675	16976	16968	16720	18006	18623			262	219.494	1h_DOX_Light_13_Maximum intensity projection.czi	1h_DOX_Light
	102.538	15821	16353	16250	16984	18034	18292	78786	41976	131351	16758	17883	17811	16405	17174	17590	15916	16722	16658	16460	17007	16740	16748	17904	18628			263	62.0885	1h_DOX_Light_13_Maximum intensity projection.czi	1h_DOX_Light
	102.953	15730	16208	16307	17108	18042	18098	74319	41867	125663	16643	17512	17647	16526	17125	17684	16274	16750	16790	16547	16947	16924	16778	17817	18496			264	90.5121	1h_DOX_Light_13_Maximum intensity projection.czi	1h_DOX_Light
	103.368	15900	16358	16237	16944	17976	18177	70271	41610	118446	16999	17483	17660	16300	17283	17786	16114	16574	16785	16566	17177	16830	16735	17888	18435			265	67.532	1h_DOX_Light_13_Maximum intensity projection.czi	1h_DOX_Light
	103.784	15952	16509	16190	16839	17925	18316	64751	42258	111975	16924	17835	17572	16419	17352	17571	16068	16698	16701	16418	17056	16677	16745	17813	18501			266	67.2408	1h_DOX_Light_13_Maximum intensity projection.czi	1h_DOX_Light
	104.199	16004	16338	16203	17023	17761	18043	60846	42872	108296	17035	17726	17646	16241	17484	17368	16215	16541	16929	16692	17006	16687	16912	17991	18274			267	111.644	1h_DOX_Light_13_Maximum intensity projection.czi	1h_DOX_Light
	104.614	15900	16375	16041	16788	18013	18265	57494	42608	101935	16952	17907	17614	16364	17636	17640	16186	16502	16812	16683	16881	16962	16693	17972	18360			268	66.842	1h_DOX_Light_13_Maximum intensity projection.czi	1h_DOX_Light
	105.029	16020	16503	16247	16965	17960	18228	54153	42654	96662	17216	17731	17657	16292	17243	17390	16072	16499	16748	16622	17053	17054	16979	18060	18814			269	90.2731	1h_DOX_Light_13_Maximum intensity projection.czi	1h_DOX_Light
	105.444	15977	16420	16329	16979	18210	18302	50476	41838	86875	16876	17582	17551	16114	17125	17671	16146	16608	16706	16450	17204	16721	16931	18089	18703			270	65.057	1h_DOX_Light_13_Maximum intensity projection.czi	1h_DOX_Light
	105.859	15771	16387	16173	16950	17894	18291	48477	41622	77446	16793	17657	17858	16338	17447	17402	16055	16488	16682	16672	16954	16945	16866	17969	18570			271	97.4392	1h_DOX_Light_13_Maximum intensity projection.czi	1h_DOX_Light
	106.274	15853	16157	16211	17138	17833	18260	46254	42104	68950	16980	17774	17752	16368	17130	17461	16142	16621	16810	16638	16852	16875	16953	17834	18670			272	59.714	1h_DOX_Light_13_Maximum intensity projection.czi	1h_DOX_Light
	106.69	15883	16134	16269	16767	18133	18281	44270	43560	66017	17164	17693	17832	16340	17341	17373	16010	16489	16715	16662	16960	16682	16990	17864	18300			273	64.714	1h_DOX_Light_13_Maximum intensity projection.czi	1h_DOX_Light
	107.105	15760	16186	16271	16895	18127	18299	44050	47316	67877	16947	17759	17562	16362	17306	17410	15975	16402	16786	16458	16980	16871	17172	17994	18151			274	80.731	1h_DOX_Light_13_Maximum intensity projection.czi	1h_DOX_Light
	107.52	15995	16193	16182	16939	17917	18068	43281	50422	67696	17018	17804	17979	16408	17537	17534	16103	16548	16694	16480	17031	16808	17114	17994	18425			275	64.1862	1h_DOX_Light_13_Maximum intensity projection.czi	1h_DOX_Light
	107.935	15761	16307	16108	17011	17722	18010	43416	51984	69902	17025	17444	18028	16404	17201	17394	16213	16628	16791	16691	17283	16822	16989	17811	18312			276	64.0113	1h_DOX_Light_13_Maximum intensity projection.czi	1h_DOX_Light
	108.35	15583	16227	16180	16927	17604	18311	43476	53006	73266	17064	17805	17984	16510	17375	17568	16344	16653	16859	16483	17039	16678	17240	18053	18550			277	62.6682	1h_DOX_Light_13_Maximum intensity projection.czi	1h_DOX_Light
	108.765	15618	16303	16196	17063	17679	18468	43993	53284	78378	17122	17519	17737	16460	17326	17406	16344	16453	16761	16705	17015	16815	17128	18180	18216			278	204.717	1h_DOX_Light_13_Maximum intensity projection.czi	1h_DOX_Light
	109.18	15757	16211	16297	17094	17815	18343	45331	55088	82370	17206	17448	17888	16669	17510	17190	16171	16539	16740	16770	16835	16594	17031	17958	18192			279	94.8557	1h_DOX_Light_13_Maximum intensity projection.czi	1h_DOX_Light
	109.595	15708	16230	16219	17067	17861	18295	48836	55350	88751	17088	17786	17821	16367	17681	17380	16135	16457	16707	16487	17008	16564	16959	17829	18163			280	61.065	1h_DOX_Light_13_Maximum intensity projection.czi	1h_DOX_Light
	110.011	15676	16318	16186	16760	17712	18485	52032	53156	94373	17235	17683	18102	16489	17488	17283	16072	16577	16571	16450	17219	16822	16928	17829	18546			281	242.116	1h_DOX_Light_13_Maximum intensity projection.czi	1h_DOX_Light
	110.426	15711	16370	16187	17034	17780	18210	55426	51550	97976	17029	17676	17961	16440	17244	17201	16272	16393	16654	16433	17203	16608	17221	18059	18193			282	71.7029	1h_DOX_Light_13_Maximum intensity projection.czi	1h_DOX_Light
	110.841	15715	16351	16268	17260	17649	18393	57246	50066	102439	17264	17728	17861	16242	17285	17502	16242	16754	16852	16487	17238	16560	17163	17972	18331			283	70.3399	1h_DOX_Light_13_Maximum intensity projection.czi	1h_DOX_Light
	111.256	15802	16407	16172	17273	17640	18180	61828	48251	104840	17057	17798	17695	16211	17502	17573	16124	16723	16649	16511	17162	16743	17271	18022	18221			284	190.958	1h_DOX_Light_13_Maximum intensity projection.czi	1h_DOX_Light
	111.671	15772	16350	16189	16641	17904	18226	63386	45893	107459	17025	18146	17781	16288	17582	17356	16073	16626	16780	16594	17174	16770	16998	18384	18246			285	62.5825	1h_DOX_Light_13_Maximum intensity projection.czi	1h_DOX_Light
	112.086	15615	16394	16297	17220	17860	18157	66648	43522	109803	16992	17480	17589	16524	17345	17539	16093	16517	16871	16313	17152	16680	17206	18301	18232			286	68.717	1h_DOX_Light_13_Maximum intensity projection.czi	1h_DOX_Light
	112.501	15482	16398	16203	17141	17689	18342	68006	41045	109496	17083	17706	17609	16173	17396	17412	16172	16511	16799	16405	17314	16637	16820	18009	18305			287	66.1951	1h_DOX_Light_13_Maximum intensity projection.czi	1h_DOX_Light
	112.917	15695	16457	16285	16734	17495	18435	69742	39826	109315	17036	17577	17509	16066	17497	17598	15971	16448	16949	16537	17065	16597	16863	18178	18199			288	64.4237	1h_DOX_Light_13_Maximum intensity projection.czi	1h_DOX_Light
	113.332	15682	16458	16260	16826	17751	18332	71321	38828	109190	17075	17668	17684	16264	17568	17542	16006	16602	16800	16450	17451	16710	17182	18080	18341			289	66.3628	1h_DOX_Light_13_Maximum intensity projection.czi	1h_DOX_Light
	113.747	15754	16592	16220	16919	17570	18424	73118	38578	105207	17131	17631	17500	16260	17621	17594	16019	16681	16718	16479	17099	16663	16909	17994	18293			290	61.4674	1h_DOX_Light_13_Maximum intensity projection.czi	1h_DOX_Light
	114.162	15719	16427	16097	17061	17900	18198	75866	39139	101447	17096	17526	17539	16161	17397	17683	16099	16666	16839	16291	17200	16913	16846	17899	18167			291	65.3511	1h_DOX_Light_13_Maximum intensity projection.czi	1h_DOX_Light
	114.577	15761	16457	16169	17126	17740	18445	76900	40310	97245	17156	17487	17675	16212	17505	17606	15937	16701	16760	16602	17117	16645	16828	17912	18351			292	102.4	1h_DOX_Light_13_Maximum intensity projection.czi	1h_DOX_Light
	114.992	15726	16614	16271	17174	17875	18559	77216	42278	93091	17240	17448	17777	16121	17351	17359	16142	16620	16870	16527	17110	16711	16914	17958	18168			293	62.7414	1h_DOX_Light_13_Maximum intensity projection.czi	1h_DOX_Light
	115.407	15814	16395	16112	17140	17806	18187	77157	44267	90050	16933	17663	17555	16187	17507	17484	16060	16600	16731	16355	16983	16814	16772	18030	18175			294	73.1434	1h_DOX_Light_13_Maximum intensity projection.czi	1h_DOX_Light
	115.822	15714	16344	16344	17171	17691	18329	76222	46517	89388	16817	17712	17836	16255	17180	17597	16019	16607	16742	16476	17075	16768	17146	18162	18243			295	67.1391	1h_DOX_Light_13_Maximum intensity projection.czi	1h_DOX_Light
	116.238	15682	16397	16278	16627	17997	18105	73032	46520	89736	16889	17711	17785	16118	17480	17531	16133	16534	16712	16316	16988	16663	16946	18019	18158			296	65.5939	1h_DOX_Light_13_Maximum intensity projection.czi	1h_DOX_Light
	116.653	15710	16326	16331	16890	18059	17995	71419	44994	90709	17038	17864	17843	16187	17393	17367	16177	16735	16799	16630	17136	16632	17024	17871	18058			297	174.384	1h_DOX_Light_13_Maximum intensity projection.czi	1h_DOX_Light
	117.068	15749	16279	16087	17185	17865	18317	68084	45095	90434	17088	17748	17514	16188	17515	17587	16201	16762	16927	16652	17033	16704	17116	18118	18213			298	146.481	1h_DOX_Light_13_Maximum intensity projection.czi	1h_DOX_Light
	117.483	15873	16330	16252	17154	17840	18330	63457	44772	91779	17166	17652	17894	16261	17529	17570	16262	16675	16926	16385	17130	16754	17073	18201	18295			299	207.368	1h_DOX_Light_13_Maximum intensity projection.czi	1h_DOX_Light
	117.898	15763	16274	16071	16961	17864	18323	60834	44332	89998	17006	17652	17926	16214	17479	17635	16422	16548	16811	16429	17052	16796	16979	18126	18205			300	170.237	1h_DOX_Light_13_Maximum intensity projection.czi	1h_DOX_Light
	118.313	15785	16280	16154	16996	17933	18255	57846	44771	88086	16939	17802	17591	16280	17800	17563	16317	16638	16823	16661	17151	16712	17035	18102	18060			302	159.514	1h_DOX_Light_13_Maximum intensity projection.czi	1h_DOX_Light
	118.728	15828	16405	16260	17013	17712	18119	57705	45137	85412	17063	17556	17909	16296	17469	17489	16227	16687	16837	16579	17118	16748	16828	18148	18322			303	61.1362	1h_DOX_Light_13_Maximum intensity projection.czi	1h_DOX_Light
	119.144	15744	16103	16062	17210	17616	18639	56846	44635	82201	17156	17288	17793	16245	17565	17256	16123	16696	16872	16447	17371	16665	16942	18232	18128			304	209.745	1h_DOX_Light_13_Maximum intensity projection.czi	1h_DOX_Light
	119.559	15707	16272	16167	17094	17949	18223	57332	43732	79055	17197	17715	17755	16222	17478	17537	16292	16612	16880	16404	17389	16742	17000	17818	17886			305	62.5098	1h_DOX_Light_13_Maximum intensity projection.czi	1h_DOX_Light
	119.974	15666	16169	16223	16879	18003	18414	58066	43424	75833	16836	17915	17759	16155	17745	17663	16233	16712	16961	16224	17128	16557	16942	18066	17850			306	191.459	1h_DOX_Light_13_Maximum intensity projection.czi	1h_DOX_Light
	120.389	15701	16188	16229	17035	17755	18300	58133	42481	77837	16936	17704	17714	16314	17495	17787	16120	16850	16997	16554	17043	16738	17052	17736	17792			307	111.349	1h_DOX_Light_13_Maximum intensity projection.czi	1h_DOX_Light
	120.804	15761	16109	16321	17083	18233	18409	59533	42476	79648	17216	17601	17787	16181	17629	17683	16191	16746	16945	16682	17135	16623	17122	17805	17824			308	208.696	1h_DOX_Light_13_Maximum intensity projection.czi	1h_DOX_Light
	121.219	15709	16359	16029	16916	18132	18493	59996	40999	80439	16941	17702	17763	16277	17568	17480	16223	16803	16931	16557	16953	16541	17008	17739	18091			309	62.858	1h_DOX_Light_13_Maximum intensity projection.czi	1h_DOX_Light
	121.634	15749	16318	16130	17108	18151	18133	60396	39931	83790	17019	17743	17569	16126	17568	17556	16120	16898	17131	16439	17066	16810	17184	17759	17827			310	66.6218	1h_DOX_Light_13_Maximum intensity projection.czi	1h_DOX_Light
	122.05	15775	16183	16127	17029	17741	18410	59811	39457	86562	16813	17718	17813	16255	17735	18103	16262	16682	17191	16434	17245	16688	17092	17745	17930			311	59.6507	1h_DOX_Light_13_Maximum intensity projection.czi	1h_DOX_Light
	122.465	15788	16386	16227	17033	17885	18340	60523	38308	86660	17117	17934	17869	16312	17757	17797	16339	16845	16903	16360	16990	16671	16986	17892	18248			312	65.0878	1h_DOX_Light_13_Maximum intensity projection.czi	1h_DOX_Light
	122.88	15670	16352	16135	17026	18041	18345	59021	37926	87186	16889	17890	17650	16452	17492	17656	16318	16919	16874	16427	17231	16887	17007	17634	18246			313	65.5957	1h_DOX_Light_13_Maximum intensity projection.czi	1h_DOX_Light
	123.295	15550	16426	16137	17022	18048	18518	57908	38493	86528	16985	17468	17946	16485	17692	17488	16391	16772	16738	16499	16953	16821	17001	17751	18194			314	76.3216	1h_DOX_Light_13_Maximum intensity projection.czi	1h_DOX_Light
	123.71	15591	16437	16231	17023	18167	18604	56754	39802	88644	17218	17648	17797	16148	17552	17631	16366	16679	17014	16314	17077	16782	16997	17695	18099			315	184.578	1h_DOX_Light_13_Maximum intensity projection.czi	1h_DOX_Light
	124.125	15651	16392	16148	17111	18234	18356	56658	42081	89410	16987	17694	17824	16233	17565	17608	16308	16629	16845	16460	16912	16883	16969	17837	18198			316	96.2822	1h_DOX_Light_13_Maximum intensity projection.czi	1h_DOX_Light
	124.54	15583	16367	16203	17012	18192	18613	54943	45406	91321	17411	17540	17624	16439	17598	17855	16407	16745	16832	16327	17096	16817	17117	17910	18116			317	119.775	1h_DOX_Light_13_Maximum intensity projection.czi	1h_DOX_Light
	124.955	15680	16522	16253	17111	17858	18393	55908	46217	92173	17237	17681	17576	16126	17379	17708	16356	16675	16810	16434	17265	16588	17030	17740	18048			318	63.6846	1h_DOX_Light_13_Maximum intensity projection.czi	1h_DOX_Light
	125.371	15708	16338	16259	17069	17983	18531	53007	48597	91657	16867	17608	17819	16460	17364	17642	16428	16656	16923	16314	17185	16683	16940	17936	17946			319	81.395	1h_DOX_Light_13_Maximum intensity projection.czi	1h_DOX_Light
	125.786	15672	16373	16390	17078	17903	18352	51416	50109	91176	16935	17778	17477	16344	17628	17719	16201	16841	16843	16434	17131	16627	17109	17805	18110			320	62.8149	1h_DOX_Light_13_Maximum intensity projection.czi	1h_DOX_Light
	126.201	15656	16562	16233	17257	17828	18055	50324	50805	91329	17101	17784	17609	16246	17638	17606	16359	16763	16868	16450	17075	16535	16796	17783	18029			321	62.1996	1h_DOX_Light_13_Maximum intensity projection.czi	1h_DOX_Light
	126.616	15720	16407	16110	17244	17913	18538	49832	53870	90002	16952	17735	17910	16203	17666	17549	16306	16717	16913	16438	17055	16720	16774	18044	18037			322	257.243	1h_DOX_Light_13_Maximum intensity projection.czi	1h_DOX_Light
	127.031	15658	16376	16213	17223	17745	18486	49405	55601	89112	17158	17494	17750	16072	17535	17755	16269	16690	16853	16457	17164	16840	17125	17686	17773			324	73.7217	1h_DOX_Light_13_Maximum intensity projection.czi	1h_DOX_Light
	127.446	15725	16300	16217	17101	17944	18288	50278	57363	88308	16954	17604	17821	16131	17468	17852	16148	16856	16826	16429	17059	16731	17113	17655	17838			325	67.5794	1h_DOX_Light_13_Maximum intensity projection.czi	1h_DOX_Light
	127.861	15629	16536	16193	17127	17859	18294	49830	58356	85670	16837	17599	17751	16180	17242	17658	16096	16673	16985	16316	17385	16798	16954	17723	18105			326	61.7222	1h_DOX_Light_13_Maximum intensity projection.czi	1h_DOX_Light
	128.277	15797	16410	16199	17117	17845	18428	50744	59785	81978	16963	17744	17555	16260	17610	17472	16354	16790	16938	16304	17168	16837	17011	17746	18018			327	73.1185	1h_DOX_Light_13_Maximum intensity projection.czi	1h_DOX_Light
	128.692	15624	16277	16134	17037	17703	18494	49983	60924	77846	16918	17922	17575	16079	17465	17678	16392	16808	16992	16346	17273	16845	16900	17645	18068			328	63.2592	1h_DOX_Light_13_Maximum intensity projection.czi	1h_DOX_Light
	129.107	15822	16313	16155	17466	17742	18335	50114	61064	76339	17002	17659	17741	16173	17397	17646	16431	16862	17140	16378	16989	16715	16759	17709	18102			329	66.8745	1h_DOX_Light_13_Maximum intensity projection.czi	1h_DOX_Light
	129.522	15656	16186	16196	17059	17789	18355	49874	61175	73855	16869	17796	17651	16204	17220	17783	16321	16791	16912	16450	16902	16739	17037	17616	17750			330	63.2707	1h_DOX_Light_13_Maximum intensity projection.czi	1h_DOX_Light
	129.937	15716	16237	16282	17153	17935	18336	49643	62218	73187	16875	17449	17550	15886	17695	17417	16418	16624	17185	16646	17028	16807	17163	17630	17900			331	59.1555	1h_DOX_Light_13_Maximum intensity projection.czi	1h_DOX_Light
	130.352	15569	16298	16176	17278	17849	18403	49977	63364	71984	17045	17482	17343	16039	17670	17535	16256	16729	16822	16471	16908	16909	16821	17754	18105			332	69.3418	1h_DOX_Light_13_Maximum intensity projection.czi	1h_DOX_Light
	130.767	15720	16313	16303	17115	18022	18490	49931	62417	70230	16983	17609	17734	16144	17462	17346	16324	16700	16933	16515	17146	16690	16898	17661	17946			333	61.9121	1h_DOX_Light_13_Maximum intensity projection.czi	1h_DOX_Light
	131.182	15698	16336	16018	17217	17864	18576	52715	62735	69366	17102	17403	17684	16415	17500	17506	16264	16698	17048	16404	17227	16914	16942	17812	18097			334	292.913	1h_DOX_Light_13_Maximum intensity projection.czi	1h_DOX_Light
	131.598	15738	16256	16376	17081	17853	18419	53873	62058	72495	16969	17690	17696	16216	17591	17381	16237	16719	16862	16375	17153	16825	16910	17690	18073			335	67.7537	1h_DOX_Light_13_Maximum intensity projection.czi	1h_DOX_Light
	132.013	15748	16203	16126	16907	17688	18560	57560	60699	76151	16840	17883	17577	16347	17495	17483	16109	16775	16952	16387	17098	16675	16683	17983	18010			336	137.686	1h_DOX_Light_13_Maximum intensity projection.czi	1h_DOX_Light
	132.428	15728	16478	16063	16854	17702	18294	58060	60134	81707	17121	17778	17698	16155	17486	17214	16217	16689	16910	16274	17129	16738	16796	17712	18149			337	62.1846	1h_DOX_Light_13_Maximum intensity projection.czi	1h_DOX_Light
	132.843	15706	16230	16109	16938	17850	18172	59676	58511	86504	17355	17886	17564	16268	17416	17394	15975	16701	16852	16617	17198	16783	16815	17673	18141			338	186.013	1h_DOX_Light_13_Maximum intensity projection.czi	1h_DOX_Light
	133.258	15746	16425	16077	16990	17817	18268	61131	55892	92993	17219	17773	17744	16385	17602	17687	16054	16558	17086	16380	17425	16863	16941	17586	18076			339	119.093	1h_DOX_Light_13_Maximum intensity projection.czi	1h_DOX_Light
	133.673	15772	16434	15963	17057	17625	18442	61460	54627	97223	17020	17653	17658	16370	17428	17651	16259	16466	16865	16381	17397	16861	16661	17671	17953			340	68.1014	1h_DOX_Light_13_Maximum intensity projection.czi	1h_DOX_Light
	134.088	15874	16320	16063	16976	17660	18529	62223	52890	100768	17113	17599	17631	16137	17344	17396	15976	16798	16916	16686	17141	16913	16677	17702	18053			341	66.4369	1h_DOX_Light_13_Maximum intensity projection.czi	1h_DOX_Light
	134.504	15700	16480	16042	16920	17665	18463	61485	50145	101512	17067	17784	17527	16304	17572	17508	16129	16548	16967	16483	16911	16648	16642	17669	18128			342	63.984	1h_DOX_Light_13_Maximum intensity projection.czi	1h_DOX_Light
	134.919	15747	16300	15991	16877	18011	18431	59132	48200	99759	17049	17637	17701	16272	17549	17521	16214	16660	17066	16361	16985	16604	16881	17561	17797			343	67.1521	1h_DOX_Light_13_Maximum intensity projection.czi	1h_DOX_Light
	135.334	16026	16337	15998	17267	17988	18388	58699	48314	98528	17137	17735	17772	16393	17797	17469	16180	16652	16909	16407	17067	16514	16897	17801	17865			344	66.6737	1h_DOX_Light_13_Maximum intensity projection.czi	1h_DOX_Light
	135.749	15848	16424	16023	17056	17920	18447	56801	46783	96977	17197	17564	17784	16130	17536	17381	16036	16743	16862	16401	17018	16674	16767	18012	18007			345	73.2495	1h_DOX_Light_13_Maximum intensity projection.czi	1h_DOX_Light
	136.164	15731	16528	16145	16921	17916	18383	55333	45819	94189	16945	17757	17889	16357	17600	17535	15935	16770	16874	16406	17203	16762	16915	17784	17795			346	146.876	1h_DOX_Light_13_Maximum intensity projection.czi	1h_DOX_Light
	136.579	15787	16231	15957	17045	17572	18426	54122	45555	89552	17012	17542	17924	16127	17501	17277	16017	16566	16827	16238	17323	16444	16838	17538	17901			347	296.773	1h_DOX_Light_13_Maximum intensity projection.czi	1h_DOX_Light
	136.994	15781	16199	16054	17088	17734	18343	53325	46650	86148	17229	17521	17836	16357	17471	17321	16041	16638	17032	16706	17150	16838	16999	17860	17946			348	111.795	1h_DOX_Light_13_Maximum intensity projection.czi	1h_DOX_Light
	137.409	15808	16300	16123	17057	17992	18425	53075	46647	78925	17067	17477	17907	16078	17563	17342	16206	16659	16889	16430	17240	16836	17061	17767	17662			349	66.7944	1h_DOX_Light_13_Maximum intensity projection.czi	1h_DOX_Light
	137.825	15708	16257	16138	17086	17937	18365	52896	47952	70255	17229	17448	17968	16255	17532	17369	16206	16682	16975	16350	17223	16673	16828	17956	18119			350	61.2532	1h_DOX_Light_13_Maximum intensity projection.czi	1h_DOX_Light
	138.24	15928	16375	16080	17059	17672	18569	51886	49179	66665	17526	17473	17815	16300	17412	17193	16292	16724	16924	16366	16893	16676	16931	17713	17940			351	74.7883	1h_DOX_Light_13_Maximum intensity projection.czi	1h_DOX_Light
	138.655	15967	16380	16118	17173	17694	18279	51850	51305	64313	17187	17433	17853	16162	17401	16953	16135	16689	16731	16406	17394	16654	16869	17545	17934			352	118.822	1h_DOX_Light_13_Maximum intensity projection.czi	1h_DOX_Light
	139.07	15957	16141	16066	17417	17766	17991	52003	54565	63496	17253	17761	17633	16203	17652	17335	16044	16510	16734	16512	17094	16517	16896	17804	18031			353	75.4965	1h_DOX_Light_13_Maximum intensity projection.czi	1h_DOX_Light
	139.485	15997	16387	16101	17120	17605	18242	51338	55889	63476	17121	17581	17729	16335	17428	17283	16075	16852	16733	16470	17224	16639	16800	17606	18075			355	62.5898	1h_DOX_Light_13_Maximum intensity projection.czi	1h_DOX_Light
	139.9	15861	16162	16035	17255	17774	18216	51339	58101	64613	17203	17407	17867	16178	17102	17716	16203	16878	16653	16400	17325	16680	16966	17658	17703			356	386.562	1h_DOX_Light_13_Maximum intensity projection.czi	1h_DOX_Light
	140.315	16235	16258	16275	17496	17758	18168	52205	61079	64794	17343	17744	17757	16408	17330	17219	16172	16773	16902	16470	17105	16615	17025	17539	17888			357	68.3397	1h_DOX_Light_13_Maximum intensity projection.czi	1h_DOX_Light
	140.731	15944	16338	16064	17227	17726	18135	51498	62837	64926	17255	17578	18002	16355	17269	17432	16086	16591	16829	16548	17108	16613	16840	17657	17854			358	64.1146	1h_DOX_Light_13_Maximum intensity projection.czi	1h_DOX_Light
	141.146	15977	16239	16060	17389	17633	18279	50738	63814	67419	17131	17514	17721	16228	17286	17337	16183	16654	16867	16492	17033	16577	16832	17809	17800			359	308.14	1h_DOX_Light_13_Maximum intensity projection.czi	1h_DOX_Light
	141.561	16173	16320	16197	17160	17998	18226	50643	65908	68369	17438	17510	17619	16097	17380	17329	16370	16717	16849	16573	17077	16558	17117	17500	17764			360	64.8088	1h_DOX_Light_13_Maximum intensity projection.czi	1h_DOX_Light
	141.976	16068	16395	16123	17153	17828	18372	50470	65223	66885	17391	17348	17770	16042	17401	17589	16109	16789	16805	16378	17003	16598	16880	17597	17923			361	63.8568	1h_DOX_Light_13_Maximum intensity projection.czi	1h_DOX_Light
	142.391	16118	16252	16314	17299	17778	18405	50696	66053	65498	17229	17642	17732	16216	17335	17527	16352	16862	16805	16482	16933	16584	16785	17742	18131			362	171.773	1h_DOX_Light_13_Maximum intensity projection.czi	1h_DOX_Light
	142.806	16102	16486	16221	17208	17681	18288	50764	64706	63681	17396	17620	17636	16206	17394	17385	16255	16594	16806	16469	16708	16491	16781	17691	18008			363	167.699	1h_DOX_Light_13_Maximum intensity projection.czi	1h_DOX_Light
	143.221	16058	16415	15981	16924	17719	18344	50266	62560	59025	17472	17421	18042	16235	17367	17185	16128	16879	16876	16485	16755	16752	16739	17556	17801			364	66.5408	1h_DOX_Light_13_Maximum intensity projection.czi	1h_DOX_Light
	143.636	15996	16453	16076	17058	17657	18353	51206	60329	55433	17426	17443	17932	16203	17447	17474	16215	16950	16795	16331	17004	16784	16821	17775	17883			365	84.0487	1h_DOX_Light_13_Maximum intensity projection.czi	1h_DOX_Light
	144.052	16040	16299	16136	17063	17668	18468	51225	59069	49921	17420	17633	17811	16210	17420	17337	15983	16654	16802	16356	17093	16571	16893	17672	17941			366	64.7036	1h_DOX_Light_13_Maximum intensity projection.czi	1h_DOX_Light
	144.467	16005	16243	16173	17291	17752	18261	51418	57648	45411	17495	17509	17729	16316	17410	17340	16155	16983	16926	16337	16854	16855	16872	17677	17777			367	70.0432	1h_DOX_Light_13_Maximum intensity projection.czi	1h_DOX_Light
	144.882	16103	16181	16163	17145	17883	18091	52144	54323	43107	17398	17462	17786	16307	17552	17361	16191	16842	16741	16370	17042	16972	16849	17752	17867			368	60.4222	1h_DOX_Light_13_Maximum intensity projection.czi	1h_DOX_Light
	145.297	15989	16276	16223	17222	17661	18224	53082	52718	40568	17512	17524	17710	16296	17295	17307	16106	16902	17070	16403	16796	16721	16753	17622	17695			369	60.4828	1h_DOX_Light_13_Maximum intensity projection.czi	1h_DOX_Light
	145.712	15860	16231	16175	17403	17486	18189	53150	49473	41169	17319	17667	17744	16211	17478	17264	16038	16775	16811	16498	16853	16751	17154	17762	17602			370	439.705	1h_DOX_Light_13_Maximum intensity projection.czi	1h_DOX_Light
	146.127	16028	16260	16250	17128	17576	18274	52937	48004	43065	17349	17654	17895	16363	17548	17315	16043	16973	16772	16542	16930	16574	16913	18035	17871			371	193.706	1h_DOX_Light_13_Maximum intensity projection.czi	1h_DOX_Light
	146.542	16024	16344	16230	17183	17470	18384	51584	45408	43533	17486	17738	17782	16399	17580	17237	16255	16946	16857	16633	17179	16627	17057	18074	17912			372	67.8806	1h_DOX_Light_13_Maximum intensity projection.czi	1h_DOX_Light
	146.958	15864	16407	16157	17008	17648	18781	51029	44152	44691	17431	17491	17692	16459	17402	17197	16116	16971	16909	16375	16963	16487	16998	18414	17670			373	71.0897	1h_DOX_Light_13_Maximum intensity projection.czi	1h_DOX_Light
	147.373	16056	16430	16259	17365	17528	18480	50413	44048	45046	17114	17655	17803	16374	17349	17049	16036	16956	16908	16404	16976	16564	16816	18153	17667			375	257.047	1h_DOX_Light_13_Maximum intensity projection.czi	1h_DOX_Light
	147.788	16067	16430	16291	17162	17439	18394	52245	43388	46492	17608	17761	17964	16346	17222	17276	16115	16742	17008	16489	16893	16549	16890	17983	17578			376	163.918	1h_DOX_Light_13_Maximum intensity projection.czi	1h_DOX_Light
	148.203	15983	16353	16278	17233	17584	18477	53005	44330	45847	17292	17577	18027	16168	17314	17282	16097	16756	16972	16412	17013	16386	17019	18108	17697			377	100.423	1h_DOX_Light_13_Maximum intensity projection.czi	1h_DOX_Light
	148.618	16103	16282	16285	16928	17590	18664	54823	44728	46149	17472	17319	17934	16327	17571	17250	15964	16544	16872	16467	17261	16440	17123	18008	17841			378	62.0531	1h_DOX_Light_13_Maximum intensity projection.czi	1h_DOX_Light
	149.033	16076	16294	16137	16937	17384	18378	53868	46250	46958	17677	17641	17838	16325	17419	17320	16134	16561	16914	16469	16886	16754	17040	18208	17796			380	375.162	1h_DOX_Light_13_Maximum intensity projection.czi	1h_DOX_Light
	149.448	16025	16421	16194	17002	17814	18292	54716	46936	46941	17437	17416	17998	16063	17331	17248	16100	16624	16897	16553	17007	16536	17080	17991	17639			381	138.934	1h_DOX_Light_13_Maximum intensity projection.czi	1h_DOX_Light
	149.864	16038	16476	16334	16904	17574	18292	54788	47553	46026	17413	17329	17794	16173	17531	17222	16055	16683	16839	16446	16821	16658	16873	18300	17774			382	256.524	1h_DOX_Light_13_Maximum intensity projection.czi	1h_DOX_Light
	150.279	16424	16443	16163	17038	17590	18378	54574	47436	45791	17569	17553	17970	16221	17463	17129	16159	16772	16728	16477	17088	16433	16864	18410	17931			383	224.583	1h_DOX_Light_13_Maximum intensity projection.czi	1h_DOX_Light
	150.694	16017	16209	16363	17171	17523	18525	54880	48825	45440	17416	17562	17850	16091	17479	17212	16239	16706	16807	16345	17248	16545	17119	18222	17977			384	61.3559	1h_DOX_Light_13_Maximum intensity projection.czi	1h_DOX_Light
	151.109	16146	16218	16412	17047	17674	18417	56986	49495	45416	17240	17411	17939	16349	17333	17089	16123	16860	16971	16490	16886	16557	16963	17867	18025			385	103.276	1h_DOX_Light_13_Maximum intensity projection.czi	1h_DOX_Light
	151.524	16185	16413	16192	16991	17741	18467	58628	49424	43839	17280	17706	17785	16096	17340	17291	16133	16699	16981	16442	17271	16686	17048	18013	17883			386	76.4177	1h_DOX_Light_13_Maximum intensity projection.czi	1h_DOX_Light
	151.939	16271	16204	16323	16932	17499	18315	60451	50536	42904	17503	17509	17862	16144	17372	17149	16095	16674	16889	16323	16843	16530	16953	17972	17842			387	63.8143	1h_DOX_Light_13_Maximum intensity projection.czi	1h_DOX_Light
	152.354	16167	16222	16329	17299	17854	18538	60671	51283	42706	17297	17542	18072	16454	17335	17145	16154	16729	16795	16079	16916	16576	16922	18003	18055			388	65.5922	1h_DOX_Light_13_Maximum intensity projection.czi	1h_DOX_Light
	152.769	16119	16400	16345	17040	17811	18684	61040	56265	42423	17181	17732	18049	16078	17413	17107	16342	16768	16847	16461	16982	16619	16913	17796	17810			389	73.3505	1h_DOX_Light_13_Maximum intensity projection.czi	1h_DOX_Light
	153.185	16146	16430	16353	17106	17958	18718	60697	62753	41535	17385	17370	17911	16192	17430	16960	16115	16622	16770	16531	16951	16740	16867	17825	17614			390	63.8326	1h_DOX_Light_13_Maximum intensity projection.czi	1h_DOX_Light
	153.6	16321	16462	16290	17318	17961	18649	60967	69207	40986	17684	17474	18141	16281	17378	17064	16242	16846	16940	16412	17011	16881	16818	17635	17920			391	114.638	1h_DOX_Light_13_Maximum intensity projection.czi	1h_DOX_Light
	154.015	16217	16451	16124	17164	17834	18490	60813	73593	40998	17586	17669	18001	16118	17518	17035	16076	16864	16694	16321	16992	16919	17111	17622	17642			392	64.0886	1h_DOX_Light_13_Maximum intensity projection.czi	1h_DOX_Light
	154.43	16233	16209	16263	17163	18172	18485	59844	78477	40987	17562	17654	17780	16185	17389	17158	16090	16727	16766	16503	17073	16664	17002	17715	17689			393	80.349	1h_DOX_Light_13_Maximum intensity projection.czi	1h_DOX_Light
	154.845	16229	16304	16402	16931	18092	18667	57587	81857	41611	17570	17737	17705	16085	17430	17280	16164	16521	16914	16291	17091	16694	16890	17836	17787			396	61.8729	1h_DOX_Light_13_Maximum intensity projection.czi	1h_DOX_Light
	155.26	16184	16380	16244	16737	17753	18504	56195	84975	41812	17749	17804	17746	16261	17369	17467	16230	16841	16979	16353	17122	16737	16829	18103	17875			397	86.2764	1h_DOX_Light_13_Maximum intensity projection.czi	1h_DOX_Light
	155.675	16029	16340	16308	16786	18141	18380	55847	89029	41607	17449	17746	17781	16252	17462	17139	16164	16652	16915	16211	17245	16840	17011	17605	17611			398	83.619	1h_DOX_Light_13_Maximum intensity projection.czi	1h_DOX_Light
	156.091	16189	16124	16519	17127	17842	18720	57438	90863	41499	17520	17542	17991	16249	17554	17137	16145	16517	17055	16370	17023	16850	17068	17545	17863			399	149.261	1h_DOX_Light_13_Maximum intensity projection.czi	1h_DOX_Light
	156.506	15935	16258	16613	17087	17847	18722	57970	93018	42823	17340	17552	17720	16254	17650	17030	16018	16724	16912	16376	16992	16621	16963	17729	17752			400	229.327	1h_DOX_Light_13_Maximum intensity projection.czi	1h_DOX_Light
	156.921	16012	16337	16421	16978	17763	18667	58326	96465	47669	17566	17829	17916	16328	17323	17168	16100	16683	16944	16316	17120	16668	16748	18001	17783			401	147.364	1h_DOX_Light_13_Maximum intensity projection.czi	1h_DOX_Light
	157.336	16074	16392	16274	16927	17770	18550	57583	95715	49910	17594	17527	17831	16257	17413	17167	16122	16815	16863	16353	16900	16842	16974	17891	17981			403	64.7721	1h_DOX_Light_13_Maximum intensity projection.czi	1h_DOX_Light
	157.751	15992	16328	16328	17186	17803	18708	57116	94541	52775	17346	17940	17836	16263	17532	17047	16248	16580	16890	16338	17323	16719	17161	18037	17583			404	60.6804	1h_DOX_Light_13_Maximum intensity projection.czi	1h_DOX_Light
	158.166	15922	16151	16163	16994	17735	18894	55287	89059	53013	17388	17695	17945	16274	17862	17257	16116	16699	16841	16502	16943	16589	16914	18198	17737			405	114.232	1h_DOX_Light_13_Maximum intensity projection.czi	1h_DOX_Light
	158.581	16008	16378	16217	17074	17857	18301	55135	85647	55222	17213	17319	17976	16360	17818	17147	16165	16604	16710	16765	17091	16658	16939	17953	17823			406	104.916	1h_DOX_Light_13_Maximum intensity projection.czi	1h_DOX_Light
	158.996	16035	16268	16324	17073	18090	18390	54629	82581	55292	17383	17765	18091	16270	17471	17082	16062	16792	16916	16406	17089	16548	16880	18122	17914			407	69.4848	1h_DOX_Light_13_Maximum intensity projection.czi	1h_DOX_Light
	159.412	16011	16083	16144	17193	18028	18456	53053	77253	55147	17359	17579	17843	16320	17441	17243	16103	16770	16807	16628	17139	16653	17053	17921	17491			408	180.521	1h_DOX_Light_13_Maximum intensity projection.czi	1h_DOX_Light
	159.827	16071	16075	16172	17137	18153	18509	51334	73729	54905	17516	17585	18130	16480	17535	17201	16119	16521	16808	16453	17059	16691	17203	18198	17619			409	130.677	1h_DOX_Light_13_Maximum intensity projection.czi	1h_DOX_Light
	160.242	16130	16221	16332	17090	18048	18611	49622	70621	54757	17648	17644	18058	16440	17557	16965	16115	16881	16923	16611	16970	16646	16941	18111	18034			411	60.5889	1h_DOX_Light_13_Maximum intensity projection.czi	1h_DOX_Light
	160.657	16096	16172	16295	17026	18036	18563	47125	66216	54788	17434	17719	18136	16190	17644	17169	16131	16607	16734	16557	17296	16602	16994	18001	17704			412	60.4741	1h_DOX_Light_13_Maximum intensity projection.czi	1h_DOX_Light
	161.072	16249	16277	16263	17004	17979	18443	45989	63018	53773	17309	17627	17920	16200	17600	17106	16276	16640	16785	16520	17102	16664	17078	17874	17562			413	103.547	1h_DOX_Light_13_Maximum intensity projection.czi	1h_DOX_Light
	161.487	16308	16259	16330	17116	18025	18445	46234	59291	52968	17302	17539	17939	16285	17661	17321	16095	16673	16736	16649	17070	16468	16913	18067	17585			414	118.884	1h_DOX_Light_13_Maximum intensity projection.czi	1h_DOX_Light
	161.902	16017	16231	16461	17049	18027	18670	46886	57730	51951	17361	17769	17993	16356	17591	17057	16290	16555	16928	16589	17224	16436	17087	17828	17587			415	72.6106	1h_DOX_Light_13_Maximum intensity projection.czi	1h_DOX_Light
	162.318	15810	16374	16279	17126	17721	18545	48827	57107	50030	17503	17448	17648	16223	17603	17031	16137	16651	16754	16608	17373	16703	17117	17767	17748			416	67.2016	1h_DOX_Light_13_Maximum intensity projection.czi	1h_DOX_Light
	162.733	16079	16470	16239	17310	17991	18407	52418	58250	48172	17256	17758	17933	16248	17552	17242	16142	16566	16839	16643	16990	16667	16910	18299	17839			417	110.589	1h_DOX_Light_13_Maximum intensity projection.czi	1h_DOX_Light
	163.148	15974	16289	16291	17033	17830	18438	54850	58023	46024	17329	17664	17886	16320	17669	17614	16119	16303	16934	16498	16994	16655	16824	18013	17663			418	111.535	1h_DOX_Light_13_Maximum intensity projection.czi	1h_DOX_Light
	163.563	15917	16269	16350	16818	17800	18595	56420	59294	43333	17345	17609	17940	16310	17475	17001	16117	16660	16686	16530	17053	16622	17102	17912	17467			419	61.454	1h_DOX_Light_13_Maximum intensity projection.czi	1h_DOX_Light
	163.978	15882	16333	16316	17010	18051	18131	57515	60198	41496	17425	17562	17937	16325	17345	17270	16158	16503	16868	16770	17144	16602	17193	17985	17565			420	63.6838	1h_DOX_Light_13_Maximum intensity projection.czi	1h_DOX_Light
	164.393	15905	16331	16416	17162	18078	18679	57263	59843	40216	17501	17757	17638	16422	17359	17419	16226	16523	16727	16409	17014	16387	17218	18063	17746			421	93.3333	1h_DOX_Light_13_Maximum intensity projection.czi	1h_DOX_Light
	164.808	15874	16213	16250	17036	18089	18400	55711	61771	39782	17263	17807	17891	16296	17675	17105	16354	16588	16775	16356	17108	16628	17266	17914	17685			422	59.9379	1h_DOX_Light_13_Maximum intensity projection.czi	1h_DOX_Light
	165.223	15712	16547	16461	17149	18123	18679	54054	64035	39376	17395	17835	17648	16242	17525	17211	16062	16492	16780	16608	17062	16513	16821	17947	17408			423	226.016	1h_DOX_Light_13_Maximum intensity projection.czi	1h_DOX_Light
	165.639	16154	16393	16276	16873	18091	18421	54003	65747	39185	17246	17790	17480	16301	17619	17190	16105	16768	16800	16455	17030	16586	16900	18023	17746			424	105.833	1h_DOX_Light_13_Maximum intensity projection.czi	1h_DOX_Light
	166.054	15961	16251	16218	16932	17920	18741	52690	66018	37225	17192	17762	17725	16385	17469	17380	16075	16635	16839	16411	17118	16756	16721	17788	17650			425	72.73	1h_DOX_Light_13_Maximum intensity projection.czi	1h_DOX_Light
	166.469	16003	16416	16556	17041	17769	18702	50544	69601	36182	17207	18019	17753	16119	17663	17318	16105	16576	16905	16554	17032	16432	16864	17931	17644			426	213.744	1h_DOX_Light_13_Maximum intensity projection.czi	1h_DOX_Light
	166.884	15816	16272	16346	16850	17763	18609	49626	69882	36340	17245	17792	17921	16232	17666	17471	16184	16637	16772	16628	17190	16755	16852	18081	17639			427	64.6839	1h_DOX_Light_13_Maximum intensity projection.czi	1h_DOX_Light
	167.299	15913	16184	16216	16975	18156	18748	46768	69666	36735	17396	17894	17703	16507	17430	17202	16237	16703	16620	16809	17135	16675	16885	17937	17560			428	151.662	1h_DOX_Light_13_Maximum intensity projection.czi	1h_DOX_Light
	167.714	15792	16436	16083	16979	17992	18706	45192	69589	36744	17083	17863	17821	16515	17426	17308	16222	16468	16781	16809	17219	16604	16820	18027	17419			429	66.7053	1h_DOX_Light_13_Maximum intensity projection.czi	1h_DOX_Light
	168.129	15862	16327	16187	16916	17980	18738	42887	69927	38217	17087	17729	17696	16602	17661	17360	16008	16583	16761	16701	17057	16651	16880	17785	17514			430	63.3613	1h_DOX_Light_13_Maximum intensity projection.czi	1h_DOX_Light
	168.545	15673	16319	16186	16973	17693	18422	41522	67289	39412	17174	17857	17764	16483	17528	17381	15834	16635	16956	16521	17321	16647	17049	18094	17575			431	559.629	1h_DOX_Light_13_Maximum intensity projection.czi	1h_DOX_Light
	168.96	16015	16252	16189	16976	17891	18844	40909	62783	40885	17287	17913	17650	16519	17824	17297	15914	16679	16765	16750	17289	16488	16980	18095	17637			432	64.8728	1h_DOX_Light_13_Maximum intensity projection.czi	1h_DOX_Light
	169.375	15818	16146	16242	17043	18216	18912	40858	58674	42612	16921	17894	17728	16408	17521	17459	15962	16638	16765	16771	17255	16602	16877	17984	17544			433	61.8382	1h_DOX_Light_13_Maximum intensity projection.czi	1h_DOX_Light
	169.79	15830	16166	16346	17072	17709	18981	41019	54269	43486	17180	17696	17679	16562	17400	17663	16289	16651	16779	16736	17181	16696	16986	17808	17498			434	227.387	1h_DOX_Light_13_Maximum intensity projection.czi	1h_DOX_Light
	170.205	15827	16256	16325	16982	17801	18709	40557	52182	44524	17130	17701	17716	16363	17664	17439	15964	16547	17011	16751	17222	16727	16798	17921	17725			435	90.3958	1h_DOX_Light_13_Maximum intensity projection.czi	1h_DOX_Light
	170.62	15956	16307	16123	17114	17937	18645	40925	49435	45000	17001	17745	17927	16374	17466	17321	15972	16638	16929	16763	16983	16461	16935	17955	17782			436	100.744	1h_DOX_Light_13_Maximum intensity projection.czi	1h_DOX_Light
	171.035	15952	16378	16202	16989	17829	18486	41315	46286	46949	16940	17833	17844	16361	17474	17274	16014	16658	16990	16574	17106	16680	16867	17805	17462			437	86.872	1h_DOX_Light_13_Maximum intensity projection.czi	1h_DOX_Light
	171.45	15989	16217	16141	16883	17702	18627	41880	44716	50797	17058	17914	17605	16501	17620	17527	16035	16767	16944	16633	16980	16463	17009	18134	17542			438	264.4	1h_DOX_Light_13_Maximum intensity projection.czi	1h_DOX_Light
	171.866	15935	16254	16105	17036	17737	18674	42006	43713	55256	16949	17949	17783	16330	17532	17201	16035	16733	16908	16668	16951	16664	16936	17938	17591			439	123.675	1h_DOX_Light_13_Maximum intensity projection.czi	1h_DOX_Light
	172.281	15754	16107	16182	16896	17972	18935	42142	42725	57898	16783	17681	17507	16435	17602	17349	15898	16678	16957	16748	17224	16592	17148	17993	17473			440	65.0478	1h_DOX_Light_13_Maximum intensity projection.czi	1h_DOX_Light
	172.696	15991	16115	16201	16987	18040	18873	42518	42423	63986	16779	18025	17890	16397	17675	17392	16137	16704	16715	16925	17225	16587	17029	18072	17461			441	63.8	1h_DOX_Light_13_Maximum intensity projection.czi	1h_DOX_Light
	173.111	15865	16244	16186	17001	17800	19086	43521	42057	69853	16993	17778	18078	16158	17558	17413	16130	16808	16808	16843	16988	16715	16946	17863	17379			442	82.8409	1h_DOX_Light_13_Maximum intensity projection.czi	1h_DOX_Light
	173.526	15701	16135	16318	17178	17973	19081	44186	43565	73825	17159	17809	17470	16332	17449	17302	16151	16778	16890	16593	17005	16737	16899	18084	17730			443	80.2566	1h_DOX_Light_13_Maximum intensity projection.czi	1h_DOX_Light
	173.941	15776	16255	16285	17123	17954	18944	45405	43868	77854	16946	17638	17642	16404	17507	17325	15898	16901	16667	16711	17005	16766	16940	17940	17472			444	67.9427	1h_DOX_Light_13_Maximum intensity projection.czi	1h_DOX_Light
	174.356	15988	16169	16235	16929	17938	18795	46615	44375	81036	16857	17984	17784	16065	17883	17207	16147	16829	16583	16649	17064	16717	16880	17916	17702			445	63.6447	1h_DOX_Light_13_Maximum intensity projection.czi	1h_DOX_Light
	174.772	15942	16311	16224	16958	17898	18977	47477	46553	86931	17056	17823	17790	16352	17609	17241	16165	16862	16816	16680	17066	16593	16757	17988	17474			446	62.5225	1h_DOX_Light_13_Maximum intensity projection.czi	1h_DOX_Light
	175.187	15885	16258	16347	17164	17931	18974	48327	48228	90315	17135	17845	17718	16175	17650	17437	16213	16932	16733	16794	17172	16591	16646	17699	17657			447	61.6564	1h_DOX_Light_13_Maximum intensity projection.czi	1h_DOX_Light
	175.602	15937	16231	16204	16972	18028	18790	49468	50973	92843	17399	17661	17784	16145	17562	17259	16087	16867	16904	16775	17166	16655	16932	17774	17415			448	67.0983	1h_DOX_Light_13_Maximum intensity projection.czi	1h_DOX_Light
	176.017	15913	16431	16304	17167	18025	18383	50578	55137	95675	17018	17875	17816	16258	17630	17400	15986	16688	16980	16845	16869	16477	16818	17804	17619			449	60.94	1h_DOX_Light_13_Maximum intensity projection.czi	1h_DOX_Light
	176.432	16075	16446	16418	17104	17872	18750	50455	59308	95958	17183	17890	17634	16337	17592	17084	15992	16805	16886	16787	17081	16514	16892	18045	17467			450	128.371	1h_DOX_Light_13_Maximum intensity projection.czi	1h_DOX_Light
	176.847	15943	16232	16191	16892	18127	18552	51477	62124	97159	17115	17983	17864	16384	17629	17033	15963	16612	16801	16801	16931	16535	16746	17856	17481			451	81.8013	1h_DOX_Light_13_Maximum intensity projection.czi	1h_DOX_Light
	177.262	15946	16317	16311	16891	17999	18811	51569	64357	97014	17109	17792	17714	16433	17477	17342	15898	16847	16875	16758	16861	16631	16523	17676	17464			452	76.3577	1h_DOX_Light_13_Maximum intensity projection.czi	1h_DOX_Light
	177.678	15749	16364	16222	16976	18041	18585	52360	67372	94270	17064	17857	17884	16235	17672	17221	15964	16933	16846	16816	17046	16542	16954	18051	17325			453	266.127	1h_DOX_Light_13_Maximum intensity projection.czi	1h_DOX_Light
	178.093	15964	16333	16184	17001	18156	18571	53692	67349	90518	16964	17897	17642	16385	17679	17472	16048	16880	16921	16634	16938	16500	17076	17758	17599			454	217.617	1h_DOX_Light_13_Maximum intensity projection.czi	1h_DOX_Light
	178.508	15894	16339	16212	17025	18076	18408	53617	67696	86937	17061	18051	17985	16194	17403	17450	16030	16984	16914	16739	17041	16357	17044	18162	17471			455	117.95	1h_DOX_Light_13_Maximum intensity projection.czi	1h_DOX_Light
	178.923	15887	16207	16038	17042	18128	18645	53841	68781	80676	16962	18104	17757	16430	17515	17390	16060	17019	16801	16881	16876	16594	16945	17997	17864			456	72.4593	1h_DOX_Light_13_Maximum intensity projection.czi	1h_DOX_Light
	179.338	15887	16390	16265	16920	18417	18579	51935	69786	76316	16973	17761	17749	16505	17714	17268	15882	16845	16893	16773	16821	16657	17024	17786	17990			458	59.0838	1h_DOX_Light_13_Maximum intensity projection.czi	1h_DOX_Light
	179.753	15741	16438	16171	16958	17958	18465	50938	70347	71869	17200	17755	17943	16515	17604	17290	15975	16785	16648	16893	16996	16506	17131	17948	18101			459	62.2309	1h_DOX_Light_13_Maximum intensity projection.czi	1h_DOX_Light
	180.168	15872	16111	16292	17202	18204	18398	49100	71203	68534	17056	17775	17785	16276	17594	17197	15955	16729	16878	16870	17097	16566	16625	17794	17846			460	331.442	1h_DOX_Light_13_Maximum intensity projection.czi	1h_DOX_Light
	180.583	15916	16220	16095	17088	18025	18309	48721	70402	68163	16996	17887	17686	16270	17678	17191	15865	16755	16584	16717	16991	16579	16980	17985	17990			461	64.6043	1h_DOX_Light_13_Maximum intensity projection.czi	1h_DOX_Light
	180.999	15931	16214	16110	16979	18083	18376	49126	71296	65400	17129	17737	17776	16558	17637	17259	16079	16782	16954	16775	16914	16642	16898	18002	18020			462	62.0595	1h_DOX_Light_13_Maximum intensity projection.czi	1h_DOX_Light
	181.414	15860	16242	16145	16972	17825	18322	48860	69471	63559	17108	17752	17821	16362	17792	17419	16185	16822	16858	16648	17099	16669	17044	18260	17626			463	261.393	1h_DOX_Light_13_Maximum intensity projection.czi	1h_DOX_Light
	181.829	15794	16194	16199	17091	17751	18155	49879	69350	61511	16925	17862	17634	16405	17766	17394	15925	16992	16844	16464	16880	16469	16836	17960	17817			464	62.1766	1h_DOX_Light_13_Maximum intensity projection.czi	1h_DOX_Light
	182.244	15984	16331	16196	16803	17893	18652	49670	69376	57694	17106	17758	17697	16338	17450	17197	16028	16825	16816	16584	16965	16699	16932	17762	18056			465	196.202	1h_DOX_Light_13_Maximum intensity projection.czi	1h_DOX_Light
	182.659	15915	16254	16219	16912	17918	18462	50825	68261	57276	16957	17836	17599	16392	17755	17079	15918	16736	16707	16520	16939	16583	17067	17991	17822			466	144.438	1h_DOX_Light_13_Maximum intensity projection.czi	1h_DOX_Light
	183.074	15816	16287	16412	17202	17872	18421	52510	69483	55741	16863	17883	17800	16508	17903	17337	16019	16997	16654	16524	17127	16676	16992	17935	17903			467	234.329	1h_DOX_Light_13_Maximum intensity projection.czi	1h_DOX_Light
	183.489	15796	16268	16197	17003	18020	18407	53932	69351	54511	16975	17782	17928	16497	17902	17057	15966	16878	16729	16659	17179	16491	16939	17872	17683			468	62.6182	1h_DOX_Light_13_Maximum intensity projection.czi	1h_DOX_Light
	183.905	15819	16322	16137	17058	17875	18277	54609	72380	55500	16841	17758	17778	16395	17794	17232	15921	16963	16970	16788	17165	16618	17007	17877	17867			469	77.0024	1h_DOX_Light_13_Maximum intensity projection.czi	1h_DOX_Light
	184.32	15847	16397	16237	16928	17934	18517	58285	73327	54131	16932	17831	17668	16284	17570	17250	15975	16919	16721	16563	17051	16477	17048	17841	17586			470	63.755	1h_DOX_Light_13_Maximum intensity projection.czi	1h_DOX_Light
	184.735	15707	16385	16337	17015	17801	18533	61069	75895	54286	16870	18050	17827	16349	17630	17158	15981	16778	16785	16575	17040	16804	17185	17808	17704			471	145.315	1h_DOX_Light_13_Maximum intensity projection.czi	1h_DOX_Light
	185.15	15791	16367	16287	16995	17927	18408	61537	79027	57226	17062	17786	17616	16309	17426	17436	15984	16868	16811	16543	16800	16608	16821	17959	17421			472	81.9615	1h_DOX_Light_13_Maximum intensity projection.czi	1h_DOX_Light
	185.565	15931	16288	16319	17220	17918	18310	62071	79756	58514	17113	17799	17956	16408	17675	17590	15961	16715	16803	16425	17035	16489	16767	17897	17555			473	219.616	1h_DOX_Light_13_Maximum intensity projection.czi	1h_DOX_Light
	185.98	16089	16446	16265	16926	17890	18293	63502	81909	60632	17061	17697	17896	16362	17859	17416	16106	17071	16834	16573	16913	16728	16929	17815	17702			474	63.744	1h_DOX_Light_13_Maximum intensity projection.czi	1h_DOX_Light
	186.395	16081	16559	16481	17077	18378	18413	63644	83650	61986	16998	17958	17990	16674	17810	17383	15909	17023	16872	16580	16915	16589	17059	17859	17518			475	103.33	1h_DOX_Light_13_Maximum intensity projection.czi	1h_DOX_Light
	186.81	16058	16473	16428	17064	18021	18161	63166	86869	63707	16948	18020	17902	16693	17897	17524	15999	16885	16922	16561	16912	16301	17177	17848	17365			476	393.115	1h_DOX_Light_13_Maximum intensity projection.czi	1h_DOX_Light
	187.226	16004	16245	16208	16967	17905	18030	62984	91906	64303	17416	17906	17729	16715	17614	17316	15800	16823	16714	16526	16882	16621	16963	17895	17663			477	63.4678	1h_DOX_Light_13_Maximum intensity projection.czi	1h_DOX_Light
	187.641	16142	16407	16240	17083	17955	18249	64315	93412	63259	17210	18111	17981	16472	17628	17445	16085	16952	16845	16469	16648	16536	17083	17873	17662			478	76.8992	1h_DOX_Light_13_Maximum intensity projection.czi	1h_DOX_Light
	188.056	16028	16318	16233	17219	17926	18355	65062	95212	61877	17109	18104	18034	16527	17759	17264	15968	16851	17149	16345	16841	16722	16854	17949	17593			479	73.8209	1h_DOX_Light_13_Maximum intensity projection.czi	1h_DOX_Light
	188.471	15976	16365	16088	16900	18008	18400	63993	96607	60503	16997	18010	17788	16758	17764	17388	16042	16831	16911	16331	16821	16549	17211	18017	17739			480	61.3693	1h_DOX_Light_13_Maximum intensity projection.czi	1h_DOX_Light
	188.886	16007	16490	16225	16949	17992	18300	62707	99882	58720	17028	18184	18027	16645	17699	17318	16041	16767	17049	16339	16996	16575	17182	17873	17676			481	64.6196	1h_DOX_Light_13_Maximum intensity projection.czi	1h_DOX_Light
	189.301	15965	16442	16352	16918	17975	17959	62036	102824	58186	17170	17885	17896	16634	17609	17199	15925	16758	16772	16675	17298	16516	17065	18178	17563			482	271.543	1h_DOX_Light_13_Maximum intensity projection.czi	1h_DOX_Light
	189.716	15988	16226	16289	17159	18048	17975	61095	102838	58792	16955	17936	17663	16545	17584	17253	15840	16952	17127	16636	16920	16590	16926	18089	17517			483	59.2745	1h_DOX_Light_13_Maximum intensity projection.czi	1h_DOX_Light
	190.132	16027	16359	16285	17369	17863	18415	60603	104487	57411	16953	17977	17732	16539	17486	17205	15731	16759	16839	16580	16743	16662	17219	17969	17712			484	74.6617	1h_DOX_Light_13_Maximum intensity projection.czi	1h_DOX_Light
	190.547	15954	16334	16296	17121	17992	18472	59651	103963	58108	16878	17907	18015	16486	17424	17335	15993	16853	17206	16501	16899	16670	17184	18258	17540			485	393.633	1h_DOX_Light_13_Maximum intensity projection.czi	1h_DOX_Light
	190.962	15928	16360	16364	16887	18064	18444	57393	106027	56176	17021	18380	17792	16141	17689	17277	15881	16675	17103	16434	17068	16845	17065	17905	17647			486	88.8762	1h_DOX_Light_13_Maximum intensity projection.czi	1h_DOX_Light
	191.377	15863	16370	16239	16904	17975	18273	55955	104089	54120	17283	18048	17665	16333	17897	17075	15803	16721	16958	16597	17061	16588	17160	18026	17845			487	74.9042	1h_DOX_Light_13_Maximum intensity projection.czi	1h_DOX_Light
	191.792	16093	16264	16199	17012	18051	18285	54153	104270	51467	17196	18014	17789	16460	17683	17244	15830	16662	16871	16432	16812	16646	17026	17903	17924			488	110.623	1h_DOX_Light_13_Maximum intensity projection.czi	1h_DOX_Light
	192.207	15977	16377	16225	16899	18223	18339	52452	102149	49381	17368	18142	17843	16394	17815	17295	15884	16864	16916	16497	16979	16668	17003	17912	17673			489	195.027	1h_DOX_Light_13_Maximum intensity projection.czi	1h_DOX_Light
	192.622	16197	16380	16330	16927	18251	18066	51391	98050	46850	16941	18173	18044	16314	17467	17237	15803	16512	16859	16425	17005	16684	17047	17740	17794			490	69.6926	1h_DOX_Light_13_Maximum intensity projection.czi	1h_DOX_Light
	193.037	16198	16417	16247	17114	18148	18268	51747	94285	46025	17078	18219	17718	16368	17658	17361	15881	16753	16898	16371	17161	16670	17163	17723	17892			491	91.0125	1h_DOX_Light_13_Maximum intensity projection.czi	1h_DOX_Light
	193.453	16026	16302	16266	17006	18058	18620	50729	91078	43326	17092	18117	18130	16326	17624	17432	15895	16727	16723	16481	16924	16766	17097	18075	17741			492	60.595	1h_DOX_Light_13_Maximum intensity projection.czi	1h_DOX_Light
	193.868	16029	16239	16433	16981	18231	18379	50877	86903	41624	17075	18255	17699	16211	17768	17497	16036	16726	16762	16522	17064	16874	17014	18002	17860			493	65.2812	1h_DOX_Light_13_Maximum intensity projection.czi	1h_DOX_Light
	194.283	16072	16233	16221	16813	17862	18455	49796	83863	39852	17165	18296	17876	16223	17576	17439	16103	16876	16816	16439	17182	16797	16991	17943	17803			494	65.0441	1h_DOX_Light_13_Maximum intensity projection.czi	1h_DOX_Light
	194.698	16004	16239	16369	16899	18390	18371	48935	82561	38253	17228	18248	17726	16226	17389	17356	16129	16812	16763	16665	17189	16635	17022	17866	18029			495	73.6917	1h_DOX_Light_13_Maximum intensity projection.czi	1h_DOX_Light
	195.113	15827	16091	16497	16945	18038	18168	48638	81908	36868	17223	18005	17837	16114	17550	17400	16056	16812	16837	16539	17061	16606	17013	17923	17562			496	66.4613	1h_DOX_Light_13_Maximum intensity projection.czi	1h_DOX_Light
	195.528	16020	16121	16283	16851	18126	18446	47635	81954	35652	16909	18165	17993	16300	17700	17587	15915	16709	16831	16442	17039	16683	17257	17750	17777			497	188.64	1h_DOX_Light_13_Maximum intensity projection.czi	1h_DOX_Light
	195.943	15799	16244	16174	17086	18100	18467	46584	82762	36573	17053	18053	17754	16300	17442	17475	15952	16588	16924	16351	17124	16721	17056	18232	17580			498	160.901	1h_DOX_Light_13_Maximum intensity projection.czi	1h_DOX_Light
	196.359	16102	16237	16388	16857	18373	18564	46315	81907	37550	17162	18154	17715	16220	17578	17380	16131	16707	16765	16581	17394	16763	17119	17955	17451			499	104.515	1h_DOX_Light_13_Maximum intensity projection.czi	1h_DOX_Light
	196.774	16268	16425	16358	16851	18081	18077	47173	82404	40922	17236	18067	17879	16178	17591	17379	15987	16676	16762	16275	17189	16785	16968	17752	17550			500	97.8792	1h_DOX_Light_13_Maximum intensity projection.czi	1h_DOX_Light
	197.189	15976	16279	16265	16735	18196	18565	47181	82879	45156	17082	18115	17924	16216	17535	17286	16090	16704	16767	16419	17056	16702	17103	17765	17803			501	72.8596	1h_DOX_Light_13_Maximum intensity projection.czi	1h_DOX_Light
	197.604	16076	16322	16471	16918	18290	18479	46989	79753	48217	16948	18113	18112	16432	17513	17309	16107	16933	16626	16454	17049	16717	17060	18044	17844			503	218.782	1h_DOX_Light_13_Maximum intensity projection.czi	1h_DOX_Light
	198.019	15913	16159	16272	17010	18227	18400	45775	77302	50926	17298	18128	17893	16135	17663	17102	16062	16794	16882	16445	17032	16665	17294	17950	17711			504	62.2937	1h_DOX_Light_13_Maximum intensity projection.czi	1h_DOX_Light
	198.434	16085	16224	16242	16960	18282	18541	45272	76157	52214	17181	18280	17923	16212	17461	17330	15938	16764	16647	16502	17162	16650	17239	17951	17664			505	475.921	1h_DOX_Light_13_Maximum intensity projection.czi	1h_DOX_Light
	198.849	16243	16294	16209	16960	18201	18553	44463	73202	56184	16979	18165	17972	16225	17766	17458	16061	16713	16705	16751	17114	16606	17128	17995	17689			506	65.7686	1h_DOX_Light_13_Maximum intensity projection.czi	1h_DOX_Light
	199.265	15958	16375	16184	16846	18098	18364	44235	72207	58149	17165	18033	17895	16347	17555	17575	15914	16735	16719	16626	17257	16726	17145	18098	17667			507	65.5357	1h_DOX_Light_13_Maximum intensity projection.czi	1h_DOX_Light
	199.68	15958	16398	16328	17094	18138	18245	45490	71335	60088	17114	18067	17987	16395	17663	17317	16073	16709	16756	16431	16975	16678	17145	18273	17649			508	190.497	1h_DOX_Light_13_Maximum intensity projection.czi	1h_DOX_Light
	200.095	15798	16405	16269	16836	18206	18497	46779	68090	60120	17123	18125	18023	16368	17542	17624	15906	16933	16769	16678	17099	16567	17074	17790	17728			509	67.2955	1h_DOX_Light_13_Maximum intensity projection.czi	1h_DOX_Light
	200.51	16016	16274	16287	16903	18084	18517	46917	65211	59521	17357	18350	17765	16174	17438	17311	16079	16589	16835	16599	17294	16838	17116	18000	17761			510	63.9858	1h_DOX_Light_13_Maximum intensity projection.czi	1h_DOX_Light
	200.925	16037	16285	16267	16892	18197	18387	46412	63068	58422	17354	18202	17885	16655	17543	17460	15987	16820	16781	16226	17254	16746	17286	17872	17990			511	61.6742	1h_DOX_Light_13_Maximum intensity projection.czi	1h_DOX_Light
	201.34	15975	16307	16351	17071	18024	18861	45605	60685	57593	17236	18314	17889	16258	17276	17795	16063	16812	16771	16436	17139	16821	17080	18018	17841			512	72.8376	1h_DOX_Light_13_Maximum intensity projection.czi	1h_DOX_Light
	201.755	15938	16373	16420	16915	18140	18403	45247	58335	58693	17120	17964	17978	16399	17151	17580	15940	16816	16743	16358	17163	16804	17119	17863	17979			513	64.5116	1h_DOX_Light_13_Maximum intensity projection.czi	1h_DOX_Light
	202.17	16005	16209	16360	16931	18140	18447	45380	57569	56551	17226	18358	17837	16279	17546	17519	16003	16628	16805	16430	17168	16653	17106	17889	17888			514	445.23	1h_DOX_Light_13_Maximum intensity projection.czi	1h_DOX_Light
	202.586	16099	16070	16228	17128	18389	18359	45975	57150	56911	17184	18308	17675	16171	17604	17778	16037	16789	16863	16582	17200	16576	17060	17965	17548			515	91.7036	1h_DOX_Light_13_Maximum intensity projection.czi	1h_DOX_Light
	203.001	16210	16375	16323	16707	18578	18355	48187	59191	53321	17194	18109	17714	16253	17483	17874	15932	16886	16913	16523	17190	16714	17173	17977	17553			516	68.0294	1h_DOX_Light_13_Maximum intensity projection.czi	1h_DOX_Light
	203.416	16267	16424	16267	17011	18236	18362	51925	60947	50614	17288	18201	17561	16465	17410	18093	15979	16652	16817	16619	17115	16793	17381	18038	17820			517	65.7148	1h_DOX_Light_13_Maximum intensity projection.czi	1h_DOX_Light
	203.831	16088	16190	16260	17075	18365	18370	53576	61919	47529	17344	18220	17899	16318	17427	17797	15772	16769	16903	16505	17287	16536	17261	18206	17803			518	133.849	1h_DOX_Light_13_Maximum intensity projection.czi	1h_DOX_Light
	204.246	16184	16347	16396	16993	18304	18059	55157	62347	45434	17450	17814	18000	16311	17602	17886	15958	16694	17032	16564	16992	16756	17048	18091	17637			519	70.5118	1h_DOX_Light_13_Maximum intensity projection.czi	1h_DOX_Light
	204.661	16130	16085	16175	17112	18210	18368	57575	61483	42190	17456	18307	17909	16308	17511	17905	16045	16603	16781	16428	17049	16470	16999	18201	17615			520	72.2184	1h_DOX_Light_13_Maximum intensity projection.czi	1h_DOX_Light
	205.076	16355	16333	16150	16971	18670	18238	60303	62020	38934	17271	17995	17963	16257	17434	17949	16216	16765	16838	16448	16883	16659	16913	18139	17742			521	155.68	1h_DOX_Light_13_Maximum intensity projection.czi	1h_DOX_Light
	205.492	16212	16170	16108	16900	18453	18118	63001	61186	36991	17251	18301	17990	16345	17404	18075	16174	16865	16757	16813	17030	16590	16897	17857	17738			522	94.4029	1h_DOX_Light_13_Maximum intensity projection.czi	1h_DOX_Light
	205.907	16022	16396	16059	16679	18442	18469	64871	59746	38367	17128	17944	18019	16071	17302	17735	16009	17004	16823	16411	17298	16642	16930	17977	17673			523	113.57	1h_DOX_Light_13_Maximum intensity projection.czi	1h_DOX_Light
	206.322	16195	16258	16145	16850	18117	18457	68134	57997	39389	17337	18075	17955	16312	17343	17721	16114	16680	16826	16637	17168	16758	17037	17985	17628			524	63.3784	1h_DOX_Light_13_Maximum intensity projection.czi	1h_DOX_Light
	206.737	16095	16264	16209	17076	18147	18450	69230	57621	40649	17323	18163	18362	16206	17515	18091	16142	16641	16803	16551	17003	16683	17188	17860	17688			525	64.3636	1h_DOX_Light_13_Maximum intensity projection.czi	1h_DOX_Light
	207.152	16028	16254	16187	17227	18308	18226	71531	56812	41300	17319	18538	18177	16266	17349	17931	16014	16682	16652	16439	16966	16818	17267	17686	17705			526	89.8	1h_DOX_Light_13_Maximum intensity projection.czi	1h_DOX_Light
	207.567	16202	16268	16036	16992	18074	18419	72859	56513	43058	17250	18241	18075	16284	17632	17904	16050	16724	16764	16353	17143	16464	16887	17764	17625			528	348.664	1h_DOX_Light_13_Maximum intensity projection.czi	1h_DOX_Light
	207.982	16190	16374	16250	17031	17960	18374	73569	57756	44621	17488	18049	18286	16201	17574	17992	15991	16812	16718	16168	16919	16656	17116	17941	17609			529	94.4858	1h_DOX_Light_13_Maximum intensity projection.czi	1h_DOX_Light
	208.397	16174	16159	15949	16992	18345	18208	74251	56447	45299	17647	18263	18062	16592	17456	17623	15993	16754	16942	16605	17313	16691	16848	17947	17687			530	61.8493	1h_DOX_Light_13_Maximum intensity projection.czi	1h_DOX_Light
	208.813	16184	16312	16142	17294	18066	18356	74950	54884	45366	17634	18088	17919	16414	17452	17995	16288	16822	16928	16559	16900	16675	17131	17825	17695			531	138.12	1h_DOX_Light_13_Maximum intensity projection.czi	1h_DOX_Light
	209.228	16256	16424	16122	17048	18281	18152	73373	53488	45905	17649	18229	17945	16303	17414	17774	16026	16803	16728	16382	16970	17019	16915	18015	17728			534	66.5864	1h_DOX_Light_13_Maximum intensity projection.czi	1h_DOX_Light
	209.643	16181	16594	16240	17178	18607	18335	70928	51090	46694	17335	18406	18139	16402	17650	17621	15848	16727	16926	16332	17022	16876	17079	17713	17782			535	63.6606	1h_DOX_Light_13_Maximum intensity projection.czi	1h_DOX_Light
	210.058	15983	16271	16128	16809	18439	18231	69877	49326	46794	17541	18153	18076	16484	17486	17836	16105	16789	16867	16304	16890	16935	17165	17941	17664			536	192.869	1h_DOX_Light_13_Maximum intensity projection.czi	1h_DOX_Light
	210.473	16001	16338	16364	17000	18297	18432	68551	48003	47257	17359	17963	18133	16492	17365	17668	16059	16798	16774	16476	17127	16949	16964	17751	17848			537	172.278	1h_DOX_Light_13_Maximum intensity projection.czi	1h_DOX_Light
	210.888	15964	16516	16302	17195	18063	18419	67502	48368	47809	17390	18371	18013	16388	17602	17607	16165	16825	16760	16351	17116	16831	17021	17998	17807			538	92.4557	1h_DOX_Light_13_Maximum intensity projection.czi	1h_DOX_Light
	211.303	15768	16589	16063	17142	17901	18414	68153	49712	49176	17227	18071	17873	16486	17452	17737	16206	16726	16752	16297	17204	16852	17004	17941	17745			539	252.19	1h_DOX_Light_13_Maximum intensity projection.czi	1h_DOX_Light
	211.719	15661	16516	16014	16775	18113	18391	69193	50808	49330	17274	18095	17702	16311	17434	17815	16110	16844	16867	16455	17024	16835	16862	18044	17604			540	64.3975	1h_DOX_Light_13_Maximum intensity projection.czi	1h_DOX_Light
	212.134	15826	16498	16087	16846	18422	18320	69506	51538	48068	17153	18228	17712	16301	17451	17690	16250	16863	16827	16445	17176	16975	16991	17964	17696			541	117.268	1h_DOX_Light_13_Maximum intensity projection.czi	1h_DOX_Light
	212.549	15818	16572	16138	17160	18147	18635	70705	52565	49162	17406	18122	17701	16573	17582	17845	16008	16864	17084	16319	17152	16857	16963	17944	17409			542	61.8835	1h_DOX_Light_13_Maximum intensity projection.czi	1h_DOX_Light
	212.964	15770	16550	16019	16980	17986	18413	69718	56593	47735	17224	18278	18019	16331	17464	17729	16045	16989	16688	16208	17163	16790	17087	17903	17533			543	249.166	1h_DOX_Light_13_Maximum intensity projection.czi	1h_DOX_Light
	213.379	15844	16484	16187	16826	18254	18312	69515	61814	46235	17013	18275	17929	16466	17434	17704	15887	16823	16869	16417	17060	16723	16918	18380	17748			544	150.886	1h_DOX_Light_13_Maximum intensity projection.czi	1h_DOX_Light
	213.794	15945	16661	16111	16971	18259	18042	69687	65538	45455	17352	18201	17799	16327	17511	17696	15933	16809	17051	16279	17176	16753	16979	18232	17766			545	77.7747	1h_DOX_Light_13_Maximum intensity projection.czi	1h_DOX_Light
	214.209	15890	16686	16021	17079	18375	18732	68798	69786	44236	17219	18313	17818	16539	17536	17520	16096	16709	17042	16305	17227	16773	16858	18127	17582			546	67.9597	1h_DOX_Light_13_Maximum intensity projection.czi	1h_DOX_Light
	214.624	15912	16632	16022	17226	18325	18459	65557	73527	43322	17220	18039	17544	16580	17473	17715	15987	16664	16998	16200	17151	16914	16767	18277	17548			547	73.9324	1h_DOX_Light_13_Maximum intensity projection.czi	1h_DOX_Light
	215.04	15814	16462	16031	16991	18077	18286	61232	78570	41166	16988	18167	17882	16417	17270	17667	16051	16817	16880	16248	17135	16951	16944	18218	17785			548	61.5504	1h_DOX_Light_13_Maximum intensity projection.czi	1h_DOX_Light
	215.455	15852	16572	16182	17114	18316	18483	57668	82370	39557	17289	18104	17870	16427	17754	17504	16115	16954	16918	16305	16880	16994	16812	18424	17471			549	133.794	1h_DOX_Light_13_Maximum intensity projection.czi	1h_DOX_Light
	215.87	15840	16475	16176	17385	18145	18478	55323	85323	39272	17069	17871	17603	16423	17441	17642	16121	16861	16914	16301	16974	17045	16977	18322	17567			550	67.4577	1h_DOX_Light_13_Maximum intensity projection.czi	1h_DOX_Light
	216.285	15773	16537	16049	16854	18060	18606	54060	88489	38198	17290	18059	17690	16304	17606	17667	16087	16801	16645	16191	16971	17023	17128	18289	17722			551	166.821	1h_DOX_Light_13_Maximum intensity projection.czi	1h_DOX_Light
	216.7	15799	16358	16118	16938	17816	18293	52056	90296	38889	17157	18087	17887	16410	17493	17467	15896	16702	16872	16249	17102	16822	17151	18236	17494			552	310.522	1h_DOX_Light_13_Maximum intensity projection.czi	1h_DOX_Light
	217.115	15808	16499	16280	17045	17982	18569	51519	91794	38184	17122	17930	17746	16534	17399	17751	15928	16652	17172	16096	16964	16924	16945	18185	17600			554	60.6127	1h_DOX_Light_13_Maximum intensity projection.czi	1h_DOX_Light
	217.53	15866	16336	16215	16927	18168	18289	51986	92062	38280	17298	18053	17819	16657	17449	17571	16011	16867	16957	16176	17089	16960	17007	18201	17573			555	87.8878	1h_DOX_Light_13_Maximum intensity projection.czi	1h_DOX_Light
	217.946	15864	16386	16286	16672	18220	18276	50500	89210	39204	17191	18191	17842	16590	17459	17781	15798	16712	16791	16046	16993	16827	17122	18015	17594			556	97.7879	1h_DOX_Light_13_Maximum intensity projection.czi	1h_DOX_Light
	218.361	15928	16444	16311	16987	18192	18543	49958	86414	38254	17149	18264	17877	16367	17432	17921	15951	16818	16895	16041	17255	16994	17129	17957	17763			557	66.9231	1h_DOX_Light_13_Maximum intensity projection.czi	1h_DOX_Light
	218.776	15814	16450	16208	16994	18088	18396	49675	83252	38577	17199	18162	17985	16401	17442	17740	16008	16889	16999	16401	16961	16778	16974	17960	17523			560	123.904	1h_DOX_Light_13_Maximum intensity projection.czi	1h_DOX_Light
	219.191	15736	16352	16299	16837	18131	18346	51110	80640	37950	17300	17809	18056	16559	17405	17549	16019	16863	16832	16281	17112	16948	16752	17955	17647			561	68.3575	1h_DOX_Light_13_Maximum intensity projection.czi	1h_DOX_Light
	219.606	15794	16375	16109	17014	17894	18343	50934	77924	38976	17491	18207	17916	16397	17442	17724	15950	16707	17110	16586	16917	16855	16867	18032	17365			562	62.5731	1h_DOX_Light_13_Maximum intensity projection.czi	1h_DOX_Light
	220.021	15823	16273	16257	17148	18213	18271	50816	73938	38145	17342	18002	17780	16533	17630	17539	15928	16853	16797	16274	17033	16801	17143	17768	17638			563	199.027	1h_DOX_Light_13_Maximum intensity projection.czi	1h_DOX_Light
	220.436	15871	16250	16234	16949	18021	18494	50573	68973	38676	17230	18112	18042	16641	17453	17663	15881	16825	16909	16586	17066	16851	16779	17900	17894			564	65.0687	1h_DOX_Light_13_Maximum intensity projection.czi	1h_DOX_Light
	220.851	15720	16351	16135	17063	18247	18253	51196	64125	38861	17324	18037	17995	16663	17530	17449	15908	17014	16875	16467	17100	16871	17127	17869	17775			565	62.0722	1h_DOX_Light_13_Maximum intensity projection.czi	1h_DOX_Light
	221.267	15858	16242	16346	16967	18493	18352	51164	59540	39095	17246	17841	17841	16536	17463	17739	15909	16813	17012	16321	16694	16692	17155	18069	17569			566	60.7	1h_DOX_Light_13_Maximum intensity projection.czi	1h_DOX_Light
	221.682	15764	16218	16215	16859	17984	18508	54054	53816	38526	17387	18004	18156	16584	17535	17682	15917	16931	16938	16429	17081	16792	17069	17878	17576			567	101.138	1h_DOX_Light_13_Maximum intensity projection.czi	1h_DOX_Light
	222.097	15797	16247	16276	16874	18054	18474	56333	46323	39367	17318	17973	18093	16400	17448	17774	15952	16873	17131	16296	16997	16781	17381	18022	17586			568	63.1581	1h_DOX_Light_13_Maximum intensity projection.czi	1h_DOX_Light
	222.512	15807	16218	16315	17008	18153	18214	58491	40989	39447	16992	18270	17911	16372	17349	17438	15967	17010	17179	16322	17206	16596	17276	18051	17424			569	64.8744	1h_DOX_Light_13_Maximum intensity projection.czi	1h_DOX_Light
	222.927	15711	16350	16187	17004	18163	18361	59275	35704	38358	17173	18048	18066	16595	17480	17887	15988	16874	16905	16309	17132	16791	17229	18115	17481			570	244.022	1h_DOX_Light_13_Maximum intensity projection.czi	1h_DOX_Light
	223.342	15946	16330	16234	16999	18200	18310	58745	32545	38349	17331	18263	18133	16445	17440	17482	15877	16762	17014	16223	16880	16626	16958	17901	17859			571	64.5905	1h_DOX_Light_13_Maximum intensity projection.czi	1h_DOX_Light
	223.757	15980	16334	16094	16774	18368	18440	59067	31374	37068	17245	17892	18376	16527	17434	17677	16035	16834	16986	16244	16985	16562	16972	17952	17661			572	63.5	1h_DOX_Light_13_Maximum intensity projection.czi	1h_DOX_Light
	224.173	16057	16393	16104	17087	18109	18548	58724	29749	35802	17304	17846	18026	16428	17580	17671	15863	17028	16942	16543	17013	16709	17107	17631	17551			573	62.378	1h_DOX_Light_13_Maximum intensity projection.czi	1h_DOX_Light
	224.588	15916	16525	16235	17127	18480	18291	58814	27651	33897	17330	18184	18077	16477	17471	17619	15888	17074	17226	16297	17051	16861	17041	17887	17506			574	165.19	1h_DOX_Light_13_Maximum intensity projection.czi	1h_DOX_Light
	225.003	15933	16423	16342	17166	18603	18331	58604	25768	34082	17476	17904	18390	16453	17437	17483	15909	17045	17030	16418	17427	16832	16945	17903	17635			575	219.821	1h_DOX_Light_13_Maximum intensity projection.czi	1h_DOX_Light
	225.418	15811	16294	16310	17138	18720	18523	58185	25284	32933	17338	18235	17787	16429	17511	17389	15805	17060	16738	16461	17053	16837	17019	17956	17446			576	66.375	1h_DOX_Light_13_Maximum intensity projection.czi	1h_DOX_Light
	225.833	15856	16382	16263	16998	18386	18611	57715	24498	32573	17652	18094	17970	16459	17425	17448	15939	16877	17052	16321	16971	16755	17195	18085	17536			577	192.37	1h_DOX_Light_13_Maximum intensity projection.czi	1h_DOX_Light
	226.248	15901	16272	16231	17253	18584	18531	57058	24419	32772	17445	18048	18034	16488	17424	17676	15970	16954	17072	16261	17010	16869	16893	17989	17689			578	63.8478	1h_DOX_Light_13_Maximum intensity projection.czi	1h_DOX_Light
	226.663	15848	16300	16262	17032	18298	18454	57102	24919	31880	17373	18267	17827	16379	17484	17618	15916	16946	16880	16342	16902	16707	17054	17974	17708			579	62.8773	1h_DOX_Light_13_Maximum intensity projection.czi	1h_DOX_Light
	227.079	15811	16300	16111	17055	18376	18503	57012	25021	31866	17259	18161	18163	16542	17422	17718	15884	16928	16995	16496	17182	16753	16857	18277	17815			580	78.4821	1h_DOX_Light_13_Maximum intensity projection.czi	1h_DOX_Light
	227.494	15772	16334	16320	17332	18554	18425	57734	24102	31999	17381	18218	18047	16233	17378	17641	16006	16914	16731	16316	17074	16656	16925	18094	17581			581	176.899	1h_DOX_Light_13_Maximum intensity projection.czi	1h_DOX_Light
	227.909	15959	16317	16281	17324	18322	18477	59866	24388	31939	17455	18194	18204	16449	17490	17466	15891	16971	16829	16404	17023	16573	17075	18106	17736			582	103.692	1h_DOX_Light_13_Maximum intensity projection.czi	1h_DOX_Light
	228.324	15834	16494	16159	17181	18305	18475	60614	24679	32063	17480	18148	18036	16720	17631	17610	16069	16735	16809	16281	17157	16810	16957	18041	17734			583	68.1983	1h_DOX_Light_13_Maximum intensity projection.czi	1h_DOX_Light
	228.739	15871	16292	16133	16984	18134	18657	61863	25745	32698	17361	17933	17913	16541	17460	17462	15972	16855	16782	16306	17206	16775	16953	18067	17482			584	62.411	1h_DOX_Light_13_Maximum intensity projection.czi	1h_DOX_Light
	229.154	15833	16313	16177	17051	18485	18640	63320	28450	33580	17447	18101	17887	16419	17400	17574	15878	16907	16691	16170	16970	16790	16823	17993	17717			585	60.2688	1h_DOX_Light_13_Maximum intensity projection.czi	1h_DOX_Light
	229.569	15843	16361	16165	17153	18512	18280	65186	31378	34632	17599	17834	17924	16571	17385	17644	16157	16812	16898	16052	16974	16915	16937	18074	17578			586	61.1944	1h_DOX_Light_13_Maximum intensity projection.czi	1h_DOX_Light
	229.984	15746	16253	16213	17203	18502	18283	67049	32972	34462	17511	17999	18017	16345	17391	17859	16154	16777	16882	16448	17008	16688	17237	18050	17941			587	62.4436	1h_DOX_Light_13_Maximum intensity projection.czi	1h_DOX_Light
	230.4	15781	16350	16321	17280	18658	18439	71373	35646	35212	17178	17863	18127	16274	17262	17694	16095	16761	16832	16177	16905	16731	17261	18082	17754			588	281.233	1h_DOX_Light_13_Maximum intensity projection.czi	1h_DOX_Light
	230.815	15733	16314	16168	17057	18392	18590	74746	37617	35541	17287	17966	18072	16669	17207	17568	16069	17041	16802	16130	17099	16637	17061	18189	17693			589	64.1308	1h_DOX_Light_13_Maximum intensity projection.czi	1h_DOX_Light
	231.23	15884	16263	16354	17040	18439	18271	79076	40093	35934	17495	18066	17928	16468	17506	17618	16003	16899	16852	16356	17060	16686	17241	18227	17671			590	166.687	1h_DOX_Light_13_Maximum intensity projection.czi	1h_DOX_Light
	231.645	15871	16286	16259	17227	18207	18351	84174	43106	36665	17273	18158	17842	16426	17327	17616	15870	16929	16783	16247	17197	16694	17261	17894	17610			591	71.5545	1h_DOX_Light_13_Maximum intensity projection.czi	1h_DOX_Light
	232.06	15807	16369	16183	17108	18421	18723	88628	46045	36653	17248	17728	17836	16695	17414	17429	15844	16948	16747	16262	17133	16860	17179	17927	17585			592	133.145	1h_DOX_Light_13_Maximum intensity projection.czi	1h_DOX_Light
	232.475	15868	16248	16204	17198	18269	18232	92469	48511	37040	17273	18142	17817	16484	17121	17768	16067	16816	16878	16263	17123	17043	17194	17876	17423			593	220.184	1h_DOX_Light_13_Maximum intensity projection.czi	1h_DOX_Light
	232.89	15749	16351	16335	17184	18376	18196	91705	52089	37940	17460	17923	17832	16659	17189	17610	15733	16928	16807	16389	17188	16803	16967	17934	17780			594	314.909	1h_DOX_Light_13_Maximum intensity projection.czi	1h_DOX_Light
	233.306	15923	16333	16110	17208	18275	18387	91676	56925	39670	17356	17583	17735	16536	17506	17699	16113	16985	16640	16060	17186	16782	17229	18044	17808			595	78.2959	1h_DOX_Light_13_Maximum intensity projection.czi	1h_DOX_Light
	233.721	15776	16296	16261	17077	18385	18274	90702	60985	39874	17297	17796	17717	16557	17422	17730	15937	16758	16826	16051	17125	16608	17028	17943	17844			596	142.301	1h_DOX_Light_13_Maximum intensity projection.czi	1h_DOX_Light
	234.136	15856	16343	16190	16979	18657	18009	90918	64591	40932	17661	17732	17760	16356	17651	17841	15883	16910	16779	16107	17024	16778	17008	17874	18003			597	77.9055	1h_DOX_Light_13_Maximum intensity projection.czi	1h_DOX_Light
	234.551	15963	16542	16086	16804	18148	18346	87954	67269	41271	17428	18027	17844	16457	17624	17445	15959	16759	16660	16396	17098	16636	16959	18195	18100			598	65.4976	1h_DOX_Light_13_Maximum intensity projection.czi	1h_DOX_Light
	234.966	15985	16397	16143	17029	18246	18398	84874	71282	42211	17427	17652	17711	16352	17292	17807	15937	16843	16570	16482	17028	16570	16877	18065	17864			599	115.669	1h_DOX_Light_13_Maximum intensity projection.czi	1h_DOX_Light
	235.381	15747	16358	16215	17069	18510	18295	81947	71757	42136	17400	17931	17794	16386	17528	17741	15989	16906	16661	16389	16908	16657	17160	17864	18051			600	107.845	1h_DOX_Light_13_Maximum intensity projection.czi	1h_DOX_Light
	235.796	15981	16336	16141	17224	18209	18304	78974	73932	42493	17426	17825	17991	16297	17727	17756	15856	16831	16524	16222	16902	16782	17120	18055	17992			601	65.1864	1h_DOX_Light_13_Maximum intensity projection.czi	1h_DOX_Light
	236.211	16030	16307	16160	16867	18020	18307	73631	76244	43099	17674	17686	18187	16429	17535	17621	15898	16953	16585	16044	16902	16592	17095	18062	17691			602	87.853	1h_DOX_Light_13_Maximum intensity projection.czi	1h_DOX_Light
	236.627	15948	16347	16177	16956	18454	18131	69218	77487	42086	17123	17991	17819	16543	17832	17555	15936	16627	16829	16480	16891	16658	17000	17847	17708			603	76.5424	1h_DOX_Light_13_Maximum intensity projection.czi	1h_DOX_Light
	237.042	15968	16285	16165	17111	18297	18133	62524	77388	42454	17185	17869	17849	16540	17623	17825	16000	16979	16616	16258	16827	16717	17240	18035	17546			604	107.017	1h_DOX_Light_13_Maximum intensity projection.czi	1h_DOX_Light
	237.457	16042	16188	16129	17158	18275	18174	58700	77428	42941	17473	17784	17803	16558	17482	17813	15906	16931	16584	16220	16739	16691	17113	17948	17555			606	171.404	1h_DOX_Light_13_Maximum intensity projection.czi	1h_DOX_Light
	237.872	16033	16108	16169	17020	18379	18234	55506	75942	46439	17537	17912	17960	16653	17629	17625	15912	16983	16571	16097	16945	16668	17093	17765	17633			607	61.9262	1h_DOX_Light_13_Maximum intensity projection.czi	1h_DOX_Light
	238.287	16172	16245	16146	17267	18316	18200	51467	73797	49325	17359	17868	18013	16320	17474	17791	15936	16821	16606	16286	17002	16702	17177	17895	17838			608	61.2465	1h_DOX_Light_13_Maximum intensity projection.czi	1h_DOX_Light
	238.702	16126	16346	16080	16999	18424	17966	48500	73152	52042	17309	17843	17914	16308	17699	17778	15975	16817	16633	16365	16804	16802	17311	18160	17821			609	70.623	1h_DOX_Light_13_Maximum intensity projection.czi	1h_DOX_Light
	239.117	15912	16355	16115	17074	18311	18130	45162	70770	54811	17266	17982	17958	16660	17537	17505	16077	16888	16666	16279	17057	16560	17404	18227	17722			610	141.879	1h_DOX_Light_13_Maximum intensity projection.czi	1h_DOX_Light
	239.533	15907	16421	16183	16955	18306	17962	43526	69295	57599	17616	17715	18020	16517	17404	17642	15944	16893	16816	16104	17166	16684	17162	18168	17657			611	185.428	1h_DOX_Light_13_Maximum intensity projection.czi	1h_DOX_Light
	239.948	16012	16398	16213	17046	18394	17894	41523	65714	59521	17582	18069	18108	16613	17388	17442	15823	16769	16753	16166	16873	16565	17285	17849	17639			612	130.908	1h_DOX_Light_13_Maximum intensity projection.czi	1h_DOX_Light
	240.363	15896	16314	16221	17145	18285	17938	39333	63672	62297	17115	18006	17948	16544	17378	17499	15936	16791	16672	16301	16810	16578	17229	17882	17635			613	76.2776	1h_DOX_Light_13_Maximum intensity projection.czi	1h_DOX_Light
	240.778	15933	16303	16220	17335	18165	18085	36420	59889	64146	17376	17638	17956	16561	17277	17528	16092	16847	16839	16283	17290	16787	17192	18110	18082			614	227.313	1h_DOX_Light_13_Maximum intensity projection.czi	1h_DOX_Light
	241.193	15909	16341	16363	17178	18297	18224	35003	56543	64668	17621	17625	18442	16585	17323	17635	15833	16919	16497	16414	17101	16723	16850	18283	17685			615	84.8838	1h_DOX_Light_13_Maximum intensity projection.czi	1h_DOX_Light
	241.608	15659	16270	16175	17372	18294	17967	34958	53119	66944	17396	17778	18218	16266	17528	17575	15932	16674	16669	16382	17074	16731	17022	18216	17521			616	87.8007	1h_DOX_Light_13_Maximum intensity projection.czi	1h_DOX_Light
	242.023	15659	16340	16069	17233	18263	17960	35311	48185	67443	17472	17641	18122	16732	17483	17570	15975	16692	16792	16446	17093	16620	16913	18107	17887			617	65.7892	1h_DOX_Light_13_Maximum intensity projection.czi	1h_DOX_Light
	242.438	15849	16288	16047	17331	18151	18115	36223	45119	67295	17210	17809	18068	16620	17502	17504	15995	16981	16800	16214	17131	16632	16897	18317	17914			618	245.034	1h_DOX_Light_13_Maximum intensity projection.czi	1h_DOX_Light
	242.854	15816	16307	16133	16981	18074	18083	37282	43486	67305	17176	17732	17959	16530	17598	17744	15879	16746	16549	16500	16984	16659	16822	18042	17662			619	66.5764	1h_DOX_Light_13_Maximum intensity projection.czi	1h_DOX_Light
	243.269	16006	16566	16139	17061	18213	18002	39441	42246	68125	17575	18096	18025	16607	17546	17540	15805	16794	16706	16365	17096	16667	17081	18292	17642			620	195.646	1h_DOX_Light_13_Maximum intensity projection.czi	1h_DOX_Light
	243.684	15780	16548	15984	17151	18063	18053	41424	41448	67914	17350	17870	18130	16457	17294	17496	15933	16824	16809	16463	16766	16724	16942	17947	17678			621	112.604	1h_DOX_Light_13_Maximum intensity projection.czi	1h_DOX_Light
	244.099	15892	16303	16161	17251	18122	18222	43242	40237	66668	17327	17837	18049	16507	17422	17340	15787	16858	16824	16529	17061	16777	16839	18217	17658			622	221.785	1h_DOX_Light_13_Maximum intensity projection.czi	1h_DOX_Light
	244.514	15897	16423	16177	17043	18076	17842	45420	39882	64920	17096	17906	18032	16625	17297	17566	15600	16742	16843	16384	17156	16670	16620	17942	17819			623	66.5956	1h_DOX_Light_13_Maximum intensity projection.czi	1h_DOX_Light
	244.929	15951	16365	16210	17022	18050	18117	47270	39597	63264	17367	17847	18028	16587	17348	17672	15661	16779	16751	16436	16931	16666	16994	18165	17867			624	411.729	1h_DOX_Light_13_Maximum intensity projection.czi	1h_DOX_Light
	245.344	15842	16476	16127	17248	17954	18032	50159	40066	59488	17521	17901	18119	16492	17359	17731	15866	16813	16910	16344	17085	16525	17030	17873	17854			625	65.2073	1h_DOX_Light_13_Maximum intensity projection.czi	1h_DOX_Light
	245.76	15917	16609	16139	17369	18207	18148	52525	41343	57160	17533	17895	18049	16628	17383	17777	15929	16981	16866	16262	17262	16723	16885	18013	17905			626	126.418	1h_DOX_Light_13_Maximum intensity projection.czi	1h_DOX_Light
	246.175	15896	16652	16153	17459	18259	17965	55038	42761	55301	17300	17851	18122	16614	17363	17686	15877	16885	16948	16226	17278	16769	17020	18035	17852			627	62.0768	1h_DOX_Light_13_Maximum intensity projection.czi	1h_DOX_Light
	246.59	15917	16665	16096	17290	18229	18073	57283	44464	52798	17302	18245	17780	16286	17399	17743	15851	16996	16883	16246	17055	16528	16851	17908	17669			628	64.1032	1h_DOX_Light_13_Maximum intensity projection.czi	1h_DOX_Light
	247.005	15896	16458	16452	17726	18012	17915	58998	45935	51000	17469	17755	18179	16412	17170	17583	15856	17089	16689	16276	17084	16609	16738	18258	17946			629	63.0129	1h_DOX_Light_13_Maximum intensity projection.czi	1h_DOX_Light
	247.42	16062	16503	16278	17533	18116	18001	60508	46113	49655	17311	17789	18257	16552	17596	17494	15790	16988	16856	16445	16959	16505	16988	17968	17785			630	66.4096	1h_DOX_Light_13_Maximum intensity projection.czi	1h_DOX_Light
	247.835	15968	16533	16206	17654	18420	18132	62198	47411	47787	17233	17865	18189	16328	17446	17735	15930	17083	16889	16317	17219	16796	16738	18201	17880			631	68.9563	1h_DOX_Light_13_Maximum intensity projection.czi	1h_DOX_Light
	248.25	15960	16428	16231	17600	18374	18004	63100	47662	47079	17260	17922	17887	16420	17395	17867	15840	16806	16764	16509	17052	16790	17110	18026	17785			632	62.5392	1h_DOX_Light_13_Maximum intensity projection.czi	1h_DOX_Light
	248.665	15764	16372	16191	17599	18239	18039	64207	47854	49568	17302	17813	17722	16234	17607	17421	15961	17162	16753	16440	16972	16724	16873	18281	17971			633	84.7709	1h_DOX_Light_13_Maximum intensity projection.czi	1h_DOX_Light
	249.081	16020	16416	16222	17465	18049	18189	64412	47695	53699	17149	17754	17780	16402	17372	17694	15782	16817	16929	16406	17117	16561	16926	18135	17890			634	65.7824	1h_DOX_Light_13_Maximum intensity projection.czi	1h_DOX_Light
	249.496	16010	16571	16286	17265	17960	17904	64922	47216	56005	17175	17984	18030	16418	17258	17597	15893	17035	16803	16422	16945	16673	17077	18282	17948			635	277.319	1h_DOX_Light_13_Maximum intensity projection.czi	1h_DOX_Light
	249.911	15810	16670	16314	17531	17997	17916	65183	47359	57938	17363	17812	18087	16423	17425	17652	15832	16863	16941	16254	16742	16664	16740	18399	18212			636	63.0516	1h_DOX_Light_13_Maximum intensity projection.czi	1h_DOX_Light
	250.326	15713	16560	16178	17319	18362	18255	64506	46540	60087	17072	17860	18168	16208	17280	17782	15742	17018	16703	16414	17121	16841	16761	18018	17801			637	62.2614	1h_DOX_Light_13_Maximum intensity projection.czi	1h_DOX_Light
	250.741	15805	16577	16242	17246	18068	17831	65706	45841	61888	17066	17821	17666	16258	17741	17654	15867	17087	16681	16323	16882	16619	16872	18149	17717			638	64.575	1h_DOX_Light_13_Maximum intensity projection.czi	1h_DOX_Light
	251.156	15857	16699	16182	17327	17988	17910	63221	46536	63191	17226	17930	17865	16268	17384	17555	15959	16883	16954	16387	16966	16873	16665	18479	17986			640	61.4	1h_DOX_Light_13_Maximum intensity projection.czi	1h_DOX_Light
	251.571	15818	16476	16136	17322	18185	18357	60933	45985	63952	17205	18110	18058	16241	17376	17417	15886	16992	16829	16342	16960	16591	16806	18317	17695			641	202.167	1h_DOX_Light_13_Maximum intensity projection.czi	1h_DOX_Light
	251.987	15657	16553	16054	17550	18214	17875	60454	44508	64982	17180	17895	18073	16428	17181	17702	15898	16974	16805	16127	17094	16744	16843	17967	17619			642	413.529	1h_DOX_Light_13_Maximum intensity projection.czi	1h_DOX_Light
	252.402	15715	16783	16134	17377	18344	18172	57833	43655	66193	17428	17925	17760	16535	17340	17959	15742	17207	16983	16344	16883	16628	16963	17850	18020			643	69.8278	1h_DOX_Light_13_Maximum intensity projection.czi	1h_DOX_Light
	252.817	15751	16689	15952	17333	18190	18025	57370	41455	63954	17508	17867	17790	16392	17266	17557	15959	16954	16891	16401	17115	16765	16794	17973	17747			644	63.1753	1h_DOX_Light_13_Maximum intensity projection.czi	1h_DOX_Light
	253.232	15641	16845	16034	17636	18259	18125	55653	40714	65202	17324	17832	18080	16418	17271	17652	15816	16855	16697	16243	17053	16822	16836	17950	18103			645	62.8303	1h_DOX_Light_13_Maximum intensity projection.czi	1h_DOX_Light
	253.647	15529	16601	16039	17600	18085	18089	56276	40630	66542	17299	17947	17853	16486	17605	17596	15704	17083	16797	16463	16815	16679	16687	17778	17955			646	377.091	1h_DOX_Light_13_Maximum intensity projection.czi	1h_DOX_Light
	254.062	15643	16593	16105	17463	17877	18138	56402	41959	66866	17142	17737	18195	16490	17402	17564	15876	16958	16799	16368	17037	16720	16822	18148	17813			647	62.5976	1h_DOX_Light_13_Maximum intensity projection.czi	1h_DOX_Light
	254.477	15820	16620	16081	17555	18187	17964	56607	43691	67660	17250	17859	18276	16705	17376	17553	15825	16972	16795	16623	16871	16662	16719	17780	17813			648	69.8665	1h_DOX_Light_13_Maximum intensity projection.czi	1h_DOX_Light
	254.893	15658	16824	16319	17301	17946	17979	56819	46607	68723	17189	17971	17868	16650	17245	17545	15903	16852	16824	16253	17035	16806	16999	17890	17743			649	66.3728	1h_DOX_Light_13_Maximum intensity projection.czi	1h_DOX_Light
	255.308	15645	16663	16129	17422	17948	18256	57684	48544	71578	17174	17685	17771	16635	17222	17854	15932	16989	16860	16217	16984	16717	16611	18037	17817			650	69.0619	1h_DOX_Light_13_Maximum intensity projection.czi	1h_DOX_Light
	255.723	15779	16623	16089	17384	18027	18113	58507	51284	72021	17148	17954	17782	16470	17362	17607	16003	16983	16936	16230	16737	16537	16965	18118	17858			651	64.0588	1h_DOX_Light_13_Maximum intensity projection.czi	1h_DOX_Light
	256.138	15535	16913	16025	17364	18099	18109	57351	53398	73319	17254	17815	17697	16375	17247	17866	15942	16958	16838	16268	16926	16549	16844	18228	17808			652	240.221	1h_DOX_Light_13_Maximum intensity projection.czi	1h_DOX_Light
	256.553	15674	17086	16100	17270	17986	18256	57466	55688	72561	17157	17833	17999	16291	17307	17916	15825	16943	16927	16156	16804	16793	17029	17869	17785			653	160.124	1h_DOX_Light_13_Maximum intensity projection.czi	1h_DOX_Light
	256.968	15828	17142	16127	17269	18146	18176	56589	59939	73015	17233	17843	17704	16224	17217	17619	15982	16977	16918	16291	16862	16857	16965	17921	17909			654	155.067	1h_DOX_Light_13_Maximum intensity projection.czi	1h_DOX_Light
	257.383	15670	17083	16136	17442	18095	18223	57582	62330	72606	17302	17791	17806	16262	17084	17574	15937	16901	16838	16268	17013	16569	16814	18265	17759			655	133.113	1h_DOX_Light_13_Maximum intensity projection.czi	1h_DOX_Light
	257.798	15669	17282	16204	17439	18045	18166	57550	66710	72400	17124	17981	17845	16308	17394	17695	16142	17005	16828	16146	16908	16624	17101	18162	17977			656	69.4971	1h_DOX_Light_13_Maximum intensity projection.czi	1h_DOX_Light
	258.214	15774	17499	16199	17439	18171	18047	54976	69469	70798	17114	17771	17911	16372	17194	17416	16036	16952	16835	16168	16873	16665	16974	17789	17854			657	61.2762	1h_DOX_Light_13_Maximum intensity projection.czi	1h_DOX_Light
	258.629	15576	17844	16297	17218	18098	18160	54168	70956	68568	17205	17743	17984	16176	17259	17645	16114	17000	16676	16157	16852	16667	17136	17853	18000			658	62.2724	1h_DOX_Light_13_Maximum intensity projection.czi	1h_DOX_Light
	259.044	15661	17815	16129	17539	18044	18020	53893	71825	67736	17283	17748	17806	16156	17357	17204	15913	17078	16892	16441	16659	16501	16885	17917	17745			659	74.3112	1h_DOX_Light_13_Maximum intensity projection.czi	1h_DOX_Light
	259.459	15666	18200	16205	17333	18348	17929	52330	73080	65951	17397	17916	17872	16270	17249	17853	15994	17025	16857	16165	16923	16656	17037	17781	17881			660	65.6575	1h_DOX_Light_13_Maximum intensity projection.czi	1h_DOX_Light
	259.874	15714	18187	16067	17539	18230	17928	51617	70949	63197	17237	17676	17923	16350	17199	17516	15978	17077	16730	16304	16793	16670	17089	17945	17659			661	63.8788	1h_DOX_Light_13_Maximum intensity projection.czi	1h_DOX_Light
	260.289	15587	18270	16205	17367	18358	18159	49350	70435	62071	17158	17900	17767	16373	17031	17502	16055	17195	16673	16236	17073	16711	17003	17715	17722			662	287.53	1h_DOX_Light_13_Maximum intensity projection.czi	1h_DOX_Light
	260.704	15459	18292	16217	17358	18315	18223	47605	71856	60719	17270	18238	18015	16515	17154	17408	15885	16824	16570	16437	16823	16745	16868	18024	17936			663	62.4874	1h_DOX_Light_13_Maximum intensity projection.czi	1h_DOX_Light
	261.12	15708	18163	16118	17385	18263	18268	45592	71219	59017	17274	18000	17960	16374	17173	17584	16022	17132	16613	16102	16904	16826	16859	17815	17787			664	62.7024	1h_DOX_Light_13_Maximum intensity projection.czi	1h_DOX_Light
	261.535	15736	18254	16173	17188	18268	18235	44209	71676	58584	17373	17711	17722	16252	17272	17737	15803	17156	16728	16167	16816	16816	16861	17771	17819			665	63.6626	1h_DOX_Light_13_Maximum intensity projection.czi	1h_DOX_Light
	261.95	15592	18394	16220	17337	18158	18366	42606	71800	56882	17438	17620	17856	16364	17231	17685	16128	17407	16729	16220	16945	16730	16960	17748	17757			666	64.8947	1h_DOX_Light_13_Maximum intensity projection.czi	1h_DOX_Light
	262.365	15791	18024	16221	17305	18233	18374	42564	70747	58217	17192	17892	17688	16388	17355	17354	15939	17220	17058	16259	16711	16677	17051	17749	17623			667	73.2133	1h_DOX_Light_13_Maximum intensity projection.czi	1h_DOX_Light
	262.78	15708	17849	16214	17291	18023	18174	40699	69013	60224	17386	17828	17795	16484	17340	17512	15989	17325	16857	16181	16877	16563	17251	17706	17993			668	67.0663	1h_DOX_Light_13_Maximum intensity projection.czi	1h_DOX_Light
	263.195	15806	17625	16264	17190	18157	18410	39842	66346	62702	17564	17757	17965	16503	17254	17397	15900	17260	16976	15990	16770	16739	16811	17882	17607			669	62.7919	1h_DOX_Light_13_Maximum intensity projection.czi	1h_DOX_Light
	263.61	15891	17532	16196	17400	18101	17965	38921	65912	66126	17354	17965	17776	16462	17183	17483	15983	17304	16962	16283	16889	16736	16875	17828	17723			670	76.7364	1h_DOX_Light_13_Maximum intensity projection.czi	1h_DOX_Light
	264.025	15849	17392	16349	17279	17962	18256	38075	63400	69473	17500	17897	17745	16451	17316	17388	15993	17352	16984	16141	16809	16733	17016	17581	17797			671	137.437	1h_DOX_Light_13_Maximum intensity projection.czi	1h_DOX_Light
	264.441	15718	17256	16243	17507	18141	18108	36758	62408	72167	17465	18192	17831	16331	17075	17513	16080	17497	17009	16360	16934	16882	16790	17734	17764			672	335.252	1h_DOX_Light_13_Maximum intensity projection.czi	1h_DOX_Light
	264.856	15817	16933	16233	17408	18230	18068	35487	60084	73726	17523	18005	17992	16076	17105	17479	16069	17331	16953	16055	16911	16743	16900	17742	17824			674	62.1978	1h_DOX_Light_13_Maximum intensity projection.czi	1h_DOX_Light
	265.271	15741	16778	16179	17309	18106	18128	35440	58943	76756	17654	17911	17827	16353	17237	17567	15941	17529	16970	15936	16665	16638	16826	17624	17656			675	88.155	1h_DOX_Light_13_Maximum intensity projection.czi	1h_DOX_Light
	265.686	15686	16729	16162	17186	18183	18320	34475	58526	77637	17166	17922	17643	16191	17000	17496	16049	17292	16918	16012	16840	16466	16790	17757	17725			676	69.5571	1h_DOX_Light_13_Maximum intensity projection.czi	1h_DOX_Light
	266.101	15792	16643	16462	17321	18231	18018	34104	56131	76628	17404	18104	17641	16079	17227	17323	15976	17343	17075	15916	16599	16590	16871	17626	17784			677	262.478	1h_DOX_Light_13_Maximum intensity projection.czi	1h_DOX_Light
	266.516	15717	16421	16102	17273	18227	18107	34789	54044	75907	17228	17724	17684	16322	17182	17266	16168	17294	17071	16087	16747	16487	17061	17684	17755			678	86.1619	1h_DOX_Light_13_Maximum intensity projection.czi	1h_DOX_Light
	266.931	15718	16516	16229	17132	18160	18053	34956	51925	75442	17285	17847	17692	16077	16995	17560	15989	17371	17056	16085	16781	16791	16956	17493	17667			679	126.362	1h_DOX_Light_13_Maximum intensity projection.czi	1h_DOX_Light
	267.347	15769	16545	16406	17394	17794	18074	35417	50130	74730	17481	17909	17647	16068	17128	17348	15827	17299	17049	16184	16917	16802	16931	17551	17632			680	77.0802	1h_DOX_Light_13_Maximum intensity projection.czi	1h_DOX_Light
	267.762	15875	16552	16276	17227	17877	18143	34684	49775	77176	17253	17848	17678	16036	17242	17406	16020	17245	16858	15902	16795	16653	17006	17513	17572			681	458.122	1h_DOX_Light_13_Maximum intensity projection.czi	1h_DOX_Light
	268.177	15801	16446	16283	17115	18098	18216	34474	48461	78590	17487	17990	17848	16309	17085	17473	16123	17059	16936	15970	16840	16712	17028	17477	17781			682	62.7093	1h_DOX_Light_13_Maximum intensity projection.czi	1h_DOX_Light
	268.592	15793	16298	16353	17167	18224	17786	35472	48101	80902	17207	17787	17691	16236	17365	17558	16023	17224	17006	16125	16633	16764	16955	17733	17834			683	169.02	1h_DOX_Light_13_Maximum intensity projection.czi	1h_DOX_Light
	269.007	15759	16547	16232	17368	18183	17830	36111	46756	83230	17108	17736	17758	16204	17335	17503	16032	17345	16770	16073	16599	16690	16974	17723	17503			684	64.5832	1h_DOX_Light_13_Maximum intensity projection.czi	1h_DOX_Light
	269.422	15743	16394	16174	17036	17946	18103	38512	46519	85379	17132	17973	17882	16349	17217	17570	16010	17350	16816	16023	16535	16764	16881	17719	17589			685	120.889	1h_DOX_Light_13_Maximum intensity projection.czi	1h_DOX_Light
	269.837	15682	16577	16298	17446	17923	17869	40679	44761	85097	17233	17963	17830	16325	17238	17429	15851	17129	16812	15891	16678	16694	16687	17723	17601			686	62.1602	1h_DOX_Light_13_Maximum intensity projection.czi	1h_DOX_Light
	270.252	15744	16552	16234	17528	18144	17706	41928	42984	83594	17374	17949	18037	16225	17217	17734	15939	17389	16892	16147	16464	16663	16783	17729	17895			687	90.1662	1h_DOX_Light_13_Maximum intensity projection.czi	1h_DOX_Light
	270.668	15774	16237	16165	17620	18159	18155	43299	43187	82470	17319	17802	17927	16186	17401	17288	15813	17234	17048	16136	16654	16605	17014	17540	17674			688	259.821	1h_DOX_Light_13_Maximum intensity projection.czi	1h_DOX_Light
	271.083	15745	16394	16264	17502	18295	17940	45018	42010	81442	17088	17830	17713	16515	17224	17562	15817	17245	16849	16077	16734	16597	16870	18016	17788			689	66.3217	1h_DOX_Light_13_Maximum intensity projection.czi	1h_DOX_Light
	271.498	15644	16582	16249	17613	17885	17837	45462	40154	81104	17083	17627	17601	16156	17281	17494	15882	17063	16955	15939	16755	16420	16662	17589	17718			690	67.3156	1h_DOX_Light_13_Maximum intensity projection.czi	1h_DOX_Light
	271.913	15798	16535	16377	17578	17915	17778	45955	39723	82998	17535	17915	17713	16475	17270	17581	15850	17048	16701	16148	16699	16639	16722	17703	17561			691	97.7297	1h_DOX_Light_13_Maximum intensity projection.czi	1h_DOX_Light
	272.328	15853	16199	16173	17202	18126	18016	46433	39036	85172	17252	17626	17796	16084	17292	17294	15888	17226	16613	16296	16782	16744	16903	17633	17560			692	189.876	1h_DOX_Light_13_Maximum intensity projection.czi	1h_DOX_Light
	272.743	15589	16224	16268	17683	17782	17930	48630	38497	86415	17051	17999	17621	16302	17144	17657	15875	17124	16934	16026	16699	16828	17169	17617	17456			693	62.5804	1h_DOX_Light_13_Maximum intensity projection.czi	1h_DOX_Light
	273.158	15783	16332	16307	17526	17930	18176	48638	39106	87600	17069	18008	17952	16140	17110	17495	15965	17007	16767	16206	16624	16764	17041	17499	17460			694	143.331	1h_DOX_Light_13_Maximum intensity projection.czi	1h_DOX_Light
	273.574	15746	16333	16323	17469	18156	17916	49149	39620	86700	17205	17712	17952	16112	17368	17651	15926	17038	17002	16330	16799	16599	16835	17753	17591			695	67.3172	1h_DOX_Light_13_Maximum intensity projection.czi	1h_DOX_Light
	273.989	15792	16214	16243	17297	18204	17689	49777	39738	88603	17307	17512	17870	16127	17342	17327	15838	17215	16876	16293	16622	16714	16889	17870	17547			696	108.626	1h_DOX_Light_13_Maximum intensity projection.czi	1h_DOX_Light
	274.404	15715	16254	16326	17584	18088	18174	53307	39463	89485	17285	17932	18043	16353	17414	17162	15958	17001	16927	16164	16788	16804	17014	17738	17924			697	166.133	1h_DOX_Light_13_Maximum intensity projection.czi	1h_DOX_Light
	274.819	15895	16301	16214	17411	18120	17897	55640	39153	88354	17356	17682	17850	16298	17113	17446	15979	16907	16830	16261	16633	16671	16873	17723	17596			698	249.638	1h_DOX_Light_13_Maximum intensity projection.czi	1h_DOX_Light
	275.234	15849	16449	16286	17297	18015	17961	57587	39547	88304	17387	17756	17920	16244	17149	17434	16011	17202	16966	16116	16759	16749	17130	18079	17731			699	65.4915	1h_DOX_Light_13_Maximum intensity projection.czi	1h_DOX_Light
	275.649	15998	16289	16161	17244	18050	17749	60498	39791	84880	17389	17886	17897	16420	17051	17633	15962	17195	16804	15998	16967	16683	16852	18000	17402			700	65.9098	1h_DOX_Light_13_Maximum intensity projection.czi	1h_DOX_Light
	276.064	15789	16404	16348	17307	18112	17998	61965	39371	81653	17396	17646	17831	16411	17121	17589	16100	17092	16821	16138	16823	16677	16877	17785	17298			701	257.521	1h_DOX_Light_13_Maximum intensity projection.czi	1h_DOX_Light
	276.479	15894	16302	16227	17308	18084	18067	64942	39493	76668	17362	17725	17774	16330	17027	17650	15825	17327	16755	16129	16617	16753	16798	17747	17638			702	67.6244	1h_DOX_Light_13_Maximum intensity projection.czi	1h_DOX_Light
	276.895	15974	16395	16149	17302	18186	17912	67144	41427	73097	17537	17927	17880	16322	16988	17359	15857	17322	16908	16221	16729	16650	16923	17682	17828			703	345.92	1h_DOX_Light_13_Maximum intensity projection.czi	1h_DOX_Light
	277.31	15948	16351	16225	17134	17911	18074	68013	41976	69071	17441	17967	17859	16195	17398	17482	15779	17266	16862	15977	16736	16582	16791	17412	17671			704	121.032	1h_DOX_Light_13_Maximum intensity projection.czi	1h_DOX_Light
	277.725	16004	16263	16171	17363	18124	17854	69844	41925	63726	17366	17740	17821	16301	17303	17429	16008	17288	16782	16199	16720	16627	16860	17614	17784			705	64.6768	1h_DOX_Light_13_Maximum intensity projection.czi	1h_DOX_Light
	278.14	15901	16371	16240	17323	17982	17919	70333	42214	58478	17336	17831	17743	16224	17331	17481	16196	17432	16835	16228	16740	16745	17049	17591	17476			706	94.1859	1h_DOX_Light_13_Maximum intensity projection.czi	1h_DOX_Light
	278.555	15900	16343	16177	17300	17955	17805	71415	41932	57297	17445	17797	17849	16375	17154	17503	15999	17383	16953	16275	16835	16623	16892	17737	17515			707	149.337	1h_DOX_Light_13_Maximum intensity projection.czi	1h_DOX_Light
	278.97	15895	16416	16299	17117	17795	17956	70765	40815	54710	17470	17482	17887	16372	17018	17447	16024	17196	16944	16098	16684	16701	17028	17807	17445			708	65.8813	1h_DOX_Light_13_Maximum intensity projection.czi	1h_DOX_Light
	279.385	15856	16279	16285	17368	18013	17941	69154	39852	52475	17643	17607	17811	16414	17326	17389	15883	17239	16837	16181	16605	16786	16887	17908	17544			709	68.3604	1h_DOX_Light_13_Maximum intensity projection.czi	1h_DOX_Light
	279.801	15746	16546	16218	17169	17889	18210	66722	38467	49702	17676	17586	17725	16658	17044	17409	15882	17187	16808	16223	16922	16645	17004	17922	17418			711	67.6977	1h_DOX_Light_13_Maximum intensity projection.czi	1h_DOX_Light
	280.216	15808	16355	16178	17088	18158	17894	64370	38196	48590	17439	17762	17841	16410	17178	17203	15910	17198	16984	16366	16765	16891	17134	17764	17684			712	222.422	1h_DOX_Light_13_Maximum intensity projection.czi	1h_DOX_Light
	280.631	15846	16443	16025	17354	17975	18099	63182	37196	47569	17406	17647	17680	16424	17106	17164	15849	17479	16861	16370	16741	16822	16832	17632	17511			713	60.2456	1h_DOX_Light_13_Maximum intensity projection.czi	1h_DOX_Light
	281.046	15811	16494	16197	17383	17850	18210	59883	36063	45689	17137	17774	17873	16239	17316	17573	15932	17353	16991	16157	16933	16774	16806	17620	17605			714	62.141	1h_DOX_Light_13_Maximum intensity projection.czi	1h_DOX_Light
	281.461	15931	16613	16160	17099	17760	18124	59482	35216	44947	17282	17880	17618	16444	17118	17691	15992	17158	17012	16274	16733	16671	16857	17750	17561			715	61.7015	1h_DOX_Light_13_Maximum intensity projection.czi	1h_DOX_Light
	281.876	15871	16499	16095	17422	17871	17887	58469	34040	43940	17251	17976	17796	16436	17112	17391	15912	17343	16871	16658	16731	16832	16793	17797	17619			716	255.919	1h_DOX_Light_13_Maximum intensity projection.czi	1h_DOX_Light
	282.291	15945	16403	16180	17374	17821	18212	58184	33200	44224	17698	17721	17760	16467	17091	17442	15815	17142	16991	16344	16660	16699	16921	17687	17440			717	101.374	1h_DOX_Light_13_Maximum intensity projection.czi	1h_DOX_Light
	282.707	15849	16393	16070	17124	17686	18018	58704	31073	44018	17159	17666	17763	16256	17098	17223	16007	17227	16882	16301	16667	16896	16787	17691	17761			718	72.126	1h_DOX_Light_13_Maximum intensity projection.czi	1h_DOX_Light
	283.122	15903	16435	16249	17275	17906	18192	57104	31207	45113	17187	18075	17735	16042	17218	17208	15830	17344	17035	16149	16766	16855	17026	17614	17894			719	62.3606	1h_DOX_Light_13_Maximum intensity projection.czi	1h_DOX_Light
	283.537	15791	16595	16191	17173	17853	18149	56366	30244	45688	17486	17856	17878	16173	17227	17242	16014	17380	17043	16022	16746	16819	17047	17507	17709			720	114.049	1h_DOX_Light_13_Maximum intensity projection.czi	1h_DOX_Light
	283.952	15864	16346	16359	16920	17727	18234	56966	30446	47849	17378	18282	17902	16284	17284	17409	16091	17457	16908	16331	16646	16953	17041	17595	17971			721	94.6148	1h_DOX_Light_13_Maximum intensity projection.czi	1h_DOX_Light
	284.367	15910	16403	16170	17126	17782	17777	59057	30329	48262	17014	18175	17853	16086	17333	17341	16008	17184	16796	16117	16788	16749	16615	17530	17714			722	80.9217	1h_DOX_Light_13_Maximum intensity projection.czi	1h_DOX_Light
	284.782	15831	16505	16135	17147	17863	17950	61339	30285	47541	17386	18210	17824	16202	17330	17405	15881	17510	16970	16331	16591	16671	16881	17766	18070			724	60.9937	1h_DOX_Light_13_Maximum intensity projection.czi	1h_DOX_Light
	285.197	16003	16368	16198	17199	17961	17849	63555	30052	47264	17298	17910	17624	15998	17229	17178	16016	17512	16946	16152	16599	16785	16789	17679	17573			725	65.5408	1h_DOX_Light_13_Maximum intensity projection.czi	1h_DOX_Light
	285.612	15799	16332	16190	17248	17979	17968	63742	31212	48524	17539	17949	18035	16225	17162	17156	16033	17424	16964	16172	16556	16853	16920	17871	17848			726	62.1168	1h_DOX_Light_13_Maximum intensity projection.czi	1h_DOX_Light
	286.028	15995	16195	16009	17154	17933	17825	64949	34020	49031	17406	17938	17913	16155	17170	17407	16079	17241	17026	16289	16627	16871	16926	17728	17707			727	61.5161	1h_DOX_Light_13_Maximum intensity projection.czi	1h_DOX_Light
	286.443	15987	16209	16047	17104	17934	17955	66351	37116	51164	17291	18079	17744	16135	17401	17309	16175	17191	17152	16390	16615	16701	16955	17951	17507			728	145.273	1h_DOX_Light_13_Maximum intensity projection.czi	1h_DOX_Light
	286.858	16027	16364	16278	17333	17960	18032	67045	39937	53017	17365	17743	17917	16089	17237	17157	16240	17257	16942	16215	16722	16979	16845	17845	17594			729	230.704	1h_DOX_Light_13_Maximum intensity projection.czi	1h_DOX_Light
	287.273	15967	16314	16055	17110	18041	17939	69494	42469	53949	17256	18029	18022	16154	17446	17104	16178	17421	17135	16452	16590	16957	16942	17751	17720			730	62.9381	1h_DOX_Light_13_Maximum intensity projection.czi	1h_DOX_Light
	287.688	15893	16224	16263	17208	18146	17731	70650	45141	56468	17064	18166	17978	16143	17314	17379	15959	17408	17054	16116	16734	16877	16916	17787	17372			731	211.155	1h_DOX_Light_13_Maximum intensity projection.czi	1h_DOX_Light
	288.103	15997	16240	16123	17283	18065	17848	73314	45810	59041	17266	17916	17773	16270	17029	17599	15944	17375	17054	16413	16726	16749	16660	17731	17720			732	61.8501	1h_DOX_Light_13_Maximum intensity projection.czi	1h_DOX_Light
	288.518	16015	16423	16439	17205	17877	17585	73660	47237	60634	17373	17898	17856	16198	17185	17196	16289	17428	17159	16195	16716	16914	16686	17582	17790			733	104.946	1h_DOX_Light_13_Maximum intensity projection.czi	1h_DOX_Light
	288.934	16204	16420	16301	17181	17961	17803	74242	48311	62688	17279	18182	17996	15997	17136	17463	16083	17431	16992	16055	16546	16808	16892	18016	17597			734	224.345	1h_DOX_Light_13_Maximum intensity projection.czi	1h_DOX_Light
	289.349	16178	16465	16380	17287	17837	17555	74700	50263	65019	17306	17725	17874	15983	17084	17436	16197	17334	17232	16203	16602	16808	16881	18008	17526			735	62.9565	1h_DOX_Light_13_Maximum intensity projection.czi	1h_DOX_Light
	289.764	16077	16456	16270	17014	17972	17704	72716	51738	67378	17229	18253	17891	16088	17098	17314	16184	17129	17300	16432	16616	16848	16634	17788	17574			736	364.766	1h_DOX_Light_13_Maximum intensity projection.czi	1h_DOX_Light
	290.179	16204	16548	16183	17218	18067	17745	70900	52422	68263	17335	18056	17829	16138	17193	17495	16090	17251	17298	16129	16751	16896	16820	17751	17707			737	213.704	1h_DOX_Light_13_Maximum intensity projection.czi	1h_DOX_Light
	290.594	16177	16397	16234	17225	18109	17853	69162	52020	68444	17383	18205	17770	16278	17212	17362	16023	17104	17480	16508	16821	16491	16817	17859	17680			738	94.496	1h_DOX_Light_13_Maximum intensity projection.czi	1h_DOX_Light
	291.009	16100	16500	16480	17166	18274	17959	67619	53303	69321	17036	17995	17889	16270	17197	17417	16137	17134	17322	16345	16578	16947	16910	17742	17771			739	67.0027	1h_DOX_Light_13_Maximum intensity projection.czi	1h_DOX_Light
	291.424	16141	16495	16278	17368	18102	17897	64593	52028	68367	17159	18010	17790	16127	17296	17303	16217	17141	17111	16595	16775	16830	16943	17951	17639			740	67.6834	1h_DOX_Light_13_Maximum intensity projection.czi	1h_DOX_Light
	291.839	16109	16394	16345	17376	18271	17980	63197	51420	68486	17248	17914	18021	16086	17168	17432	16091	16934	17211	16443	16573	16870	17169	17707	17193			741	286.964	1h_DOX_Light_13_Maximum intensity projection.czi	1h_DOX_Light
	292.255	16201	16382	16562	17273	18147	17930	60843	50132	68070	17245	18251	17911	16444	17198	17280	16013	17033	17276	16603	16575	16727	17103	17896	17610			742	70.9363	1h_DOX_Light_13_Maximum intensity projection.czi	1h_DOX_Light
	292.67	15944	16354	16429	17229	18115	17757	57658	49243	68611	17466	18270	17913	16409	17170	17330	15907	17126	17129	16513	16621	16730	17182	17910	17674			743	316.566	1h_DOX_Light_13_Maximum intensity projection.czi	1h_DOX_Light
	293.085	16213	16289	16363	16921	17927	17787	55586	47764	70282	17364	18197	17907	16487	16972	17697	15947	17078	17207	16293	16720	16505	17236	17825	17470			744	62.2112	1h_DOX_Light_13_Maximum intensity projection.czi	1h_DOX_Light
	293.5	16137	16349	16187	17191	18115	17854	52141	46314	69954	17121	18091	17968	16413	16917	17474	16014	17287	17224	16573	16561	16501	17507	17617	17482			745	68.5406	1h_DOX_Light_13_Maximum intensity projection.czi	1h_DOX_Light
	293.915	16323	16215	16268	17056	17915	18127	49516	43941	70293	17317	18096	17851	16283	17249	17694	16030	17285	17183	16451	16695	16907	17064	18116	17631			746	62.0163	1h_DOX_Light_13_Maximum intensity projection.czi	1h_DOX_Light
	294.33	16405	16224	16468	17000	17781	17816	46250	42619	68169	17346	18204	18043	16118	17126	17445	15964	17204	17422	16404	16514	16923	16942	17824	17731			747	215.087	1h_DOX_Light_13_Maximum intensity projection.czi	1h_DOX_Light
	294.745	16228	16164	16395	17531	18288	17945	44448	40365	68901	17383	18265	18015	15995	17212	17444	16076	17258	17300	16296	16767	16876	16926	17976	17670			748	66.2855	1h_DOX_Light_13_Maximum intensity projection.czi	1h_DOX_Light
	295.161	16317	16449	16336	17089	18093	17811	41457	39664	66268	17336	18428	17920	16213	17034	17381	15924	17150	17071	16281	16707	16846	16970	18100	17733			749	61.7264	1h_DOX_Light_13_Maximum intensity projection.czi	1h_DOX_Light
	295.576	16163	16531	16701	17208	17994	17987	39973	38034	63648	17145	18597	17967	16222	17083	17395	16101	17388	16937	16343	16788	16676	17125	18015	17752			750	199.887	1h_DOX_Light_13_Maximum intensity projection.czi	1h_DOX_Light
	295.991	16339	16487	16452	17069	17841	17948	39243	36787	62490	17186	18201	18087	16218	17117	17613	15940	17330	17213	16492	16660	16696	16859	17807	17636			751	89.0911	1h_DOX_Light_13_Maximum intensity projection.czi	1h_DOX_Light
	296.406	16337	16512	16543	16989	18243	17862	38404	35875	60796	17316	17956	17661	16265	16964	17470	15974	17434	17359	16394	16579	16782	17050	17793	17840			752	62.643	1h_DOX_Light_13_Maximum intensity projection.czi	1h_DOX_Light
	296.821	16194	16288	16700	17165	18201	17747	37539	34383	60048	17094	18245	17653	16477	17140	17563	16056	17348	17178	16608	16890	16668	17033	17882	17781			754	251.857	1h_DOX_Light_13_Maximum intensity projection.czi	1h_DOX_Light
	297.236	16190	16258	16476	17109	17986	17879	36960	33424	60412	17193	18216	17801	16350	16964	17486	16025	17378	17209	16445	16703	16706	17165	17794	17748			755	208.447	1h_DOX_Light_13_Maximum intensity projection.czi	1h_DOX_Light
	297.651	16232	16426	16491	17002	18303	17931	36480	32962	60024	17494	18609	17554	16124	17110	17482	15981	17175	17258	16547	16575	16856	17062	17937	17785			756	121.819	1h_DOX_Light_13_Maximum intensity projection.czi	1h_DOX_Light
	298.066	16172	16420	16629	17042	18351	17806	36559	33652	61459	17530	18125	17730	16115	17180	17616	16254	17193	17438	16743	16664	16765	16733	17820	17663			757	63.8707	1h_DOX_Light_13_Maximum intensity projection.czi	1h_DOX_Light
	298.482	15981	16412	16472	17066	18181	17862	35899	34103	62106	17468	18052	18035	16085	17091	17551	16014	17165	17450	16364	16863	16591	16848	17955	17931			758	164.806	1h_DOX_Light_13_Maximum intensity projection.czi	1h_DOX_Light
	298.897	16184	16272	16598	17092	18339	17838	35467	35717	61940	16878	18064	17754	16222	17267	17348	16141	17149	17339	16581	16674	16841	17083	17851	17695			759	136.036	1h_DOX_Light_13_Maximum intensity projection.czi	1h_DOX_Light
	299.312	16113	16351	16634	16987	18153	17796	35353	36930	62747	16931	17934	17859	16146	17006	17449	16097	17115	17489	16308	16748	16814	17062	17638	17596			760	67.1254	1h_DOX_Light_13_Maximum intensity projection.czi	1h_DOX_Light
	299.727	16121	16490	16603	17067	18303	17990	36179	38980	60836	17066	18332	18114	16200	17082	17403	16018	17032	17476	16478	16569	16777	16999	17705	17683			761	102.483	1h_DOX_Light_13_Maximum intensity projection.czi	1h_DOX_Light
	300.142	15989	16424	16643	17190	18053	17864	36644	39999	60173	16972	18054	17885	16295	16882	17333	16109	16998	17664	16472	16623	16791	16920	17597	17382			762	257.86	1h_DOX_Light_13_Maximum intensity projection.czi	1h_DOX_Light
	300.557	15973	16228	16427	17197	17928	18062	36343	41560	58580	16897	18109	17772	16158	17034	17283	15872	16854	17394	16452	16501	16822	16887	17543	17726			763	72.0376	1h_DOX_Light_13_Maximum intensity projection.czi	1h_DOX_Light
	300.972	15927	16309	16454	16874	17986	17674	36713	43000	55804	16906	17930	18081	16098	17041	17279	15999	16822	17192	16494	16849	16816	16857	17777	17582			764	66.0309	1h_DOX_Light_13_Maximum intensity projection.czi	1h_DOX_Light
	301.388	15913	16440	16590	17005	18134	17666	36804	45557	54976	17096	18029	17940	16245	17005	17381	16020	16763	17064	16484	16707	16972	16952	17435	17570			765	189.844	1h_DOX_Light_13_Maximum intensity projection.czi	1h_DOX_Light
	301.803	15885	16475	16522	17176	17988	17584	37153	46115	54003	16907	18056	17738	16105	17198	17255	16137	16710	17140	16523	16549	17065	17052	17723	17732			766	113.682	1h_DOX_Light_13_Maximum intensity projection.czi	1h_DOX_Light
	302.218	15931	16254	16520	17096	18119	17562	38417	48297	52757	16818	18073	17946	16194	17167	17357	15998	16976	17272	16440	16839	16996	17173	17834	17672			767	60.9183	1h_DOX_Light_13_Maximum intensity projection.czi	1h_DOX_Light
	302.633	16000	16366	16551	17034	18147	17797	39436	48662	51108	17285	18025	17976	16316	17182	17259	16023	16653	17444	16417	16415	16934	17044	17700	17721			768	258.358	1h_DOX_Light_13_Maximum intensity projection.czi	1h_DOX_Light
	303.048	16184	16325	16512	17058	17891	17676	39471	49123	51094	16790	18005	17828	16154	17106	17235	16053	16803	17018	16532	16672	16869	16766	17573	17469			769	62.2949	1h_DOX_Light_13_Maximum intensity projection.czi	1h_DOX_Light
	303.463	16155	16338	16388	17165	18166	17416	40055	50221	50768	17085	17737	17691	16134	17043	17227	15732	16825	17397	16424	16768	16776	17034	17707	17660			770	160.617	1h_DOX_Light_13_Maximum intensity projection.czi	1h_DOX_Light
	303.878	15911	16381	16720	17500	18187	17582	40975	49974	50051	17017	17725	17871	16341	17246	17145	16074	16872	17012	16363	16672	16874	16873	17453	17680			771	63.5012	1h_DOX_Light_13_Maximum intensity projection.czi	1h_DOX_Light
	304.294	15869	16149	16607	17303	17850	17449	42345	49565	47866	17013	17847	18029	16138	17049	17563	15968	16828	17031	16478	16760	16816	16620	17598	17690			772	160.738	1h_DOX_Light_13_Maximum intensity projection.czi	1h_DOX_Light
	304.709	16094	16464	16605	17120	18092	17568	44253	50129	46429	17217	17799	17862	16288	16895	17483	15892	16741	17229	16448	16741	16783	16939	17505	17587			773	167.171	1h_DOX_Light_13_Maximum intensity projection.czi	1h_DOX_Light
	305.124	16058	16382	16751	17035	17885	17512	47666	51752	46044	17367	17766	17765	16350	17059	17458	15935	16798	16955	16363	16829	16943	16732	17758	17700			774	62.6953	1h_DOX_Light_13_Maximum intensity projection.czi	1h_DOX_Light
	305.539	16091	16596	16419	17170	18182	17554	51183	51593	46068	16817	18036	17939	16101	17053	17402	15750	17034	17159	16536	16850	16766	16905	17462	17485			775	113.806	1h_DOX_Light_13_Maximum intensity projection.czi	1h_DOX_Light
	305.954	15885	16329	16513	17110	18150	17859	54171	52855	44857	16757	18026	17975	16233	16896	17454	15767	17015	17086	16513	16623	16800	16786	17641	17604			776	68.9239	1h_DOX_Light_13_Maximum intensity projection.czi	1h_DOX_Light
	306.369	15930	16379	16509	17136	17942	17842	57969	53854	45959	17044	17957	17739	16327	16881	17489	15704	16930	17129	16466	16697	16729	16702	17701	17598			777	180.751	1h_DOX_Light_13_Maximum intensity projection.czi	1h_DOX_Light
	306.784	15926	16413	16314	17027	18129	17748	62756	53946	47368	17074	17914	17594	16425	16807	17551	15802	16932	17067	16324	16642	16828	16839	17700	17530			778	66.2904	1h_DOX_Light_13_Maximum intensity projection.czi	1h_DOX_Light
	307.199	16043	16362	16392	17088	18007	18011	67928	53688	48249	16873	17986	17929	16579	16915	17298	15768	16735	17127	16573	16502	16690	16601	17871	17706			779	112.375	1h_DOX_Light_13_Maximum intensity projection.czi	1h_DOX_Light
	307.615	16003	16312	16586	17200	18257	18158	71288	52412	49692	17017	18076	17916	16219	17260	17379	15781	16868	16950	16792	16539	16576	16603	17814	17661			780	70.7584	1h_DOX_Light_13_Maximum intensity projection.czi	1h_DOX_Light
	308.03	15900	16417	16513	17215	17754	17553	75778	51944	51046	17029	18033	18093	16273	17022	17300	15868	17075	16985	16522	16526	16750	16834	17692	17371			781	65.6645	1h_DOX_Light_13_Maximum intensity projection.czi	1h_DOX_Light
	308.445	15976	16675	16506	16984	18031	17641	76915	52139	51634	16670	17738	17871	16168	17102	17368	15855	16816	16994	16691	16789	16785	16747	17814	17635			782	61.7549	1h_DOX_Light_13_Maximum intensity projection.czi	1h_DOX_Light
	308.86	15893	16402	16470	17175	17737	17855	79366	50888	53064	16715	17852	17963	16352	16896	17235	15857	17043	17034	16681	16658	16774	16718	17872	17766			783	225.346	1h_DOX_Light_13_Maximum intensity projection.czi	1h_DOX_Light
	309.275	15831	16403	16483	17120	17785	17814	82587	49516	53942	16856	17645	17853	16249	16861	17359	15806	16906	16999	16716	16566	16720	16669	17933	17512			784	63.8727	1h_DOX_Light_13_Maximum intensity projection.czi	1h_DOX_Light
	309.69	15966	16496	16539	17127	17972	17763	84339	47829	55025	16754	17786	17731	16277	16963	17412	15917	16954	17045	16404	16371	16698	16846	17835	17269			785	78.1363	1h_DOX_Light_13_Maximum intensity projection.czi	1h_DOX_Light
	310.105	16035	16568	16574	17098	18038	17845	85512	46362	55012	17025	17852	18171	16414	16946	17231	15805	16975	17017	16453	16493	16724	16882	17713	17454			786	65.0206	1h_DOX_Light_13_Maximum intensity projection.czi	1h_DOX_Light
	310.521	15933	16539	16375	17105	18131	17698	88033	44130	57063	17115	17743	17831	16142	16851	17211	15671	17181	17092	16533	16671	16772	16965	18070	17583			787	151.757	1h_DOX_Light_13_Maximum intensity projection.czi	1h_DOX_Light
	310.936	15837	16501	16573	17043	18199	17556	88211	41738	56388	17000	17821	17816	16326	16898	17321	15834	17050	17025	16533	16580	16666	16946	17839	17581			788	64.3835	1h_DOX_Light_13_Maximum intensity projection.czi	1h_DOX_Light
	311.351	15802	16491	16480	17024	18305	17627	90685	39957	57158	16868	17799	17760	16288	16827	17271	15749	17059	17093	16428	16717	16538	17131	17809	17684			789	137.577	1h_DOX_Light_13_Maximum intensity projection.czi	1h_DOX_Light
	311.766	15822	16653	16543	17170	18073	17939	90292	37725	55101	17119	17806	17802	16420	16909	17514	15928	16963	16873	16559	16599	16720	17036	17701	17407			790	68.5792	1h_DOX_Light_13_Maximum intensity projection.czi	1h_DOX_Light
	312.181	15898	16615	16691	17252	18121	17934	88920	35471	54997	17218	17952	18044	16537	16969	17516	15882	16841	16807	16383	16803	16782	17126	17827	17683			791	484.65	1h_DOX_Light_13_Maximum intensity projection.czi	1h_DOX_Light
	312.596	15890	16753	16475	17279	18043	17675	90408	33815	52976	17232	17787	18063	16385	16833	17239	15942	16974	17011	16233	16683	16895	16903	17804	17613			792	209.117	1h_DOX_Light_13_Maximum intensity projection.czi	1h_DOX_Light
	313.011	15859	16654	16377	17111	18018	17735	88271	32488	51897	17244	17743	17895	16371	16938	17271	15793	17002	16744	16464	16525	16778	17118	17725	17558			793	70.7152	1h_DOX_Light_13_Maximum intensity projection.czi	1h_DOX_Light
	313.426	15943	16797	16459	17386	18090	17774	86916	30979	50672	17124	17630	17827	16449	17120	17568	15915	17099	17054	16273	16529	16873	16961	17986	17423			794	61.272	1h_DOX_Light_13_Maximum intensity projection.czi	1h_DOX_Light
	313.842	15825	16753	16404	17202	18260	17860	87637	30637	48755	17009	17761	17949	16563	17113	17649	15883	17060	16993	16257	16621	16494	16839	17704	17479			795	76.7135	1h_DOX_Light_13_Maximum intensity projection.czi	1h_DOX_Light
	314.257	15663	16690	16561	17230	18237	17852	89404	29935	46327	17175	17582	17945	16410	16843	17508	15947	17095	16968	16349	16720	16633	16801	17705	17422			796	94.9103	1h_DOX_Light_13_Maximum intensity projection.czi	1h_DOX_Light
	314.672	15742	16835	16727	17001	17816	17606	88987	30208	45464	17306	17645	17796	16367	16971	17486	15924	16972	16881	16196	16812	16770	17071	17793	17403			797	65.8262	1h_DOX_Light_13_Maximum intensity projection.czi	1h_DOX_Light
	315.087	15877	16806	16302	17174	17835	17591	88236	30089	44930	17422	17666	17921	16218	16949	17414	15842	16985	17069	16243	16526	16786	16928	17823	17579			798	492.563	1h_DOX_Light_13_Maximum intensity projection.czi	1h_DOX_Light
	315.502	15869	16751	16435	16853	17904	17953	85426	29955	44822	17044	17713	18246	16004	17160	17320	15841	17049	17030	16361	16681	16770	16770	17846	17550			799	61.9733	1h_DOX_Light_13_Maximum intensity projection.czi	1h_DOX_Light
	315.917	15869	16829	16326	17068	17939	17881	79680	29460	45329	17047	17640	18076	16254	16871	17329	15666	16968	17019	16277	16757	16812	16881	17526	17346			800	67.4558	1h_DOX_Light_13_Maximum intensity projection.czi	1h_DOX_Light
	316.332	15754	16932	16457	16946	17917	17677	77073	29765	44965	17071	17648	18215	16115	16795	17196	15779	17039	17027	16304	16686	16641	16863	17754	17330			801	88.084	1h_DOX_Light_13_Maximum intensity projection.czi	1h_DOX_Light
	316.748	15928	16776	16499	17338	18052	17717	70197	30081	43579	16947	17552	18072	16233	16824	17330	15852	17100	17108	16264	16726	16753	16962	17761	17337			802	79.5	1h_DOX_Light_13_Maximum intensity projection.czi	1h_DOX_Light
	317.163	15697	16772	16378	17106	17888	17541	66663	30118	44482	17107	17583	18338	16399	16972	17320	15675	16684	17183	16289	16979	16848	17032	17678	17467			803	127.966	1h_DOX_Light_13_Maximum intensity projection.czi	1h_DOX_Light
	317.578	15861	16837	16496	17255	18083	17730	63078	30550	43864	17085	17484	17933	16317	16821	17679	16065	16974	17150	16499	16798	16724	16883	17838	17591			804	64.3437	1h_DOX_Light_13_Maximum intensity projection.czi	1h_DOX_Light
	317.993	15609	16939	16392	17336	18074	17902	62346	31134	43380	16878	17617	18161	16155	16820	17344	15894	17243	16850	16312	16793	16841	16908	17689	17367			805	166.938	1h_DOX_Light_13_Maximum intensity projection.czi	1h_DOX_Light
	318.408	15607	16769	16444	17043	18022	17797	62209	31275	43286	17235	17690	17973	16414	16871	17221	15880	16850	16940	16415	16749	16641	17113	17831	17675			806	184.245	1h_DOX_Light_13_Maximum intensity projection.czi	1h_DOX_Light
	318.823	15615	16656	16421	17207	17982	17890	62973	31865	43545	17174	17629	17849	16217	17006	17201	15925	16950	17125	16404	16670	16756	17278	17981	17501			807	180.366	1h_DOX_Light_13_Maximum intensity projection.czi	1h_DOX_Light
	319.238	15739	16674	16544	17034	17781	17813	62337	32786	43745	16997	17750	17942	16386	16931	17205	16045	17011	16910	16178	16751	16769	17192	17713	17494			809	74.196	1h_DOX_Light_13_Maximum intensity projection.czi	1h_DOX_Light
	319.653	15672	16653	16747	16941	18023	17705	62265	33008	43583	17172	17644	17856	16274	16987	17450	15743	17003	17072	16211	16775	16660	16988	17683	17576			810	71.4094	1h_DOX_Light_13_Maximum intensity projection.czi	1h_DOX_Light
	320.069	15620	16627	16504	17158	18090	17984	61494	33228	44610	17066	17453	17938	16049	16880	17609	15983	17058	16903	16356	16830	16608	16844	17741	17592			811	68.9841	1h_DOX_Light_13_Maximum intensity projection.czi	1h_DOX_Light
	320.484	15761	16746	16412	17292	17786	17967	62136	34339	45153	16995	17741	17757	16172	16940	17141	15847	17077	17036	16477	16730	16867	16998	17748	17613			812	62.9091	1h_DOX_Light_13_Maximum intensity projection.czi	1h_DOX_Light
	320.899	15759	16689	16302	17286	18217	17773	61705	35355	44526	17054	17774	18019	16388	16788	17417	15791	16970	17039	16343	16865	16796	17036	17786	17419			813	63.3255	1h_DOX_Light_13_Maximum intensity projection.czi	1h_DOX_Light
	321.314	15892	16518	16396	17223	18020	17836	62719	36062	44389	17136	17674	17863	16381	16715	17463	16015	16900	17049	16281	16776	16689	17015	17667	17610			814	61	1h_DOX_Light_13_Maximum intensity projection.czi	1h_DOX_Light
	321.729	15722	16681	16464	17228	18098	17869	63332	38018	43197	17160	17710	17945	16388	17058	17416	15861	16811	17033	16406	16630	16966	17116	18169	17585			815	396.799	1h_DOX_Light_13_Maximum intensity projection.czi	1h_DOX_Light
	322.144	15856	16498	16261	17169	17937	17896	63947	38643	42011	16905	17596	17903	16321	17001	17429	15981	16862	17072	16386	16754	16942	17341	17860	17747			816	64.4793	1h_DOX_Light_13_Maximum intensity projection.czi	1h_DOX_Light
	322.559	15856	16601	16306	17337	17885	17815	64702	40078	40032	17074	17790	17705	16340	16810	17318	16005	16874	17083	16481	16580	16978	17283	17852	17744			817	242.113	1h_DOX_Light_13_Maximum intensity projection.czi	1h_DOX_Light
	322.975	15750	16705	16408	16928	17792	17881	65434	41629	39105	17178	17338	18135	16135	16948	17237	16083	16989	17021	16395	16758	16915	17171	18038	17414			818	72.6839	1h_DOX_Light_13_Maximum intensity projection.czi	1h_DOX_Light
	323.39	15935	16721	16425	17090	17897	17757	65738	41429	39565	16965	17760	18098	16196	16877	17148	16077	16891	16885	16281	16659	17173	17204	17807	17718			819	317.744	1h_DOX_Light_13_Maximum intensity projection.czi	1h_DOX_Light
	323.805	15803	16628	16507	16931	17726	17666	67316	42035	41751	16958	17667	18202	16146	16804	17210	15934	16923	16709	16389	16720	17168	17080	17882	17784			820	64.7929	1h_DOX_Light_13_Maximum intensity projection.czi	1h_DOX_Light
	324.22	15759	16612	16370	16964	17983	17908	67634	43260	42806	16953	17626	18059	16285	16793	17410	15896	16700	16921	16320	16502	17230	17218	17669	17673			821	97.2333	1h_DOX_Light_13_Maximum intensity projection.czi	1h_DOX_Light
	324.635	15782	16537	16477	16925	17942	17821	67246	44029	44889	16989	17627	17875	16155	16755	17429	16032	16999	16839	16228	16678	17076	17257	18018	17663			822	96.2793	1h_DOX_Light_13_Maximum intensity projection.czi	1h_DOX_Light
	325.05	15909	16682	16341	17223	18040	17904	67990	43764	43729	17084	17805	17942	16040	16885	17749	15917	17021	17039	16280	16509	17046	17336	18057	17774			823	413.736	1h_DOX_Light_13_Maximum intensity projection.czi	1h_DOX_Light
	325.465	15848	16587	16311	17006	18019	17827	65093	44384	44010	17195	17467	18124	16190	16907	17533	15977	17037	16903	16282	16751	16891	17189	18035	17617			824	66.0409	1h_DOX_Light_13_Maximum intensity projection.czi	1h_DOX_Light
	325.88	16049	16671	16357	17082	17848	17717	64880	43910	44908	17205	17585	18161	16511	16941	17226	15988	16967	17151	16404	16839	16710	17097	18129	17664			825	66.3639	1h_DOX_Light_13_Maximum intensity projection.czi	1h_DOX_Light
	326.296	16118	16585	16355	17066	17765	17677	62797	44056	46483	17352	17484	18210	16165	16915	17148	16065	16732	17370	16186	16607	16738	16977	17973	17605			826	73.3683	1h_DOX_Light_13_Maximum intensity projection.czi	1h_DOX_Light
	326.711	16089	16722	16087	17133	18207	17827	60273	44062	48655	17259	17859	18077	16173	16864	17281	16225	16866	17072	16180	16694	16851	17280	17698	17582			827	63.9672	1h_DOX_Light_13_Maximum intensity projection.czi	1h_DOX_Light
	327.126	16001	16712	16256	17018	17973	17661	60169	43547	49443	17250	17695	18026	16111	16831	17249	16027	16953	17178	16176	16704	16974	17401	17783	17570			828	159.719	1h_DOX_Light_13_Maximum intensity projection.czi	1h_DOX_Light
	327.541	16068	16617	16441	17034	17890	17628	58438	42907	48808	17070	17871	18101	16214	16785	17420	15844	17063	17081	16035	16788	16911	17176	18188	17525			829	60.8455	1h_DOX_Light_13_Maximum intensity projection.czi	1h_DOX_Light
	327.956	16337	16549	16380	16921	17877	17659	56777	42966	49730	17384	17551	18201	16189	17013	17391	15955	16844	16935	16228	16792	16697	17064	17909	17557			831	980.31	1h_DOX_Light_13_Maximum intensity projection.czi	1h_DOX_Light
	328.371	16155	16499	16335	16949	17947	17859	55099	42121	49786	16977	17718	18109	16283	17036	17495	15914	17022	17023	16467	16684	16946	17123	17831	17421			832	103.379	1h_DOX_Light_13_Maximum intensity projection.czi	1h_DOX_Light
	328.786	15946	16529	16487	16994	17957	17689	54112	42121	50468	17303	17831	18277	16321	16889	17342	16169	16837	17034	16299	16783	16902	16952	17861	17617			833	212.025	1h_DOX_Light_13_Maximum intensity projection.czi	1h_DOX_Light
	329.202	15930	16517	16545	17003	17882	17779	52953	43239	50503	17274	17665	18171	16146	16919	17457	16033	16812	16854	16255	16937	16826	16981	17782	17681			834	176.547	1h_DOX_Light_13_Maximum intensity projection.czi	1h_DOX_Light
	329.617	16050	16676	16359	16741	18178	17613	52510	43924	51209	17262	17986	18003	16247	17021	17172	16016	17041	16920	16208	16808	16783	17014	17853	17762			835	63.1946	1h_DOX_Light_13_Maximum intensity projection.czi	1h_DOX_Light
	330.032	15932	16718	16374	16926	17931	17679	51865	44316	50303	17056	17814	18312	15991	16958	17224	16043	16989	16940	16272	16605	16681	17107	17525	17777			836	175.511	1h_DOX_Light_13_Maximum intensity projection.czi	1h_DOX_Light
	330.447	15790	16573	16429	16925	18116	17789	50854	45218	47894	17236	17553	18162	16108	17261	17307	15860	16992	16820	16129	16504	16858	16942	17694	17716			837	69.5637	1h_DOX_Light_13_Maximum intensity projection.czi	1h_DOX_Light
	330.862	16005	16646	16639	17003	18092	17918	49684	45575	45739	17272	17696	18248	16126	16913	17357	15939	16897	16856	16288	16605	16809	16844	17669	17429			838	64.7219	1h_DOX_Light_13_Maximum intensity projection.czi	1h_DOX_Light
	331.277	15954	16550	16607	17082	18106	17603	49422	46796	43744	17119	17580	18005	16064	16958	17359	15938	17017	16712	16135	16647	16734	16758	17912	17975			839	66.0821	1h_DOX_Light_13_Maximum intensity projection.czi	1h_DOX_Light
	331.692	16127	16519	16446	16917	18037	17656	48775	48467	43404	17063	17771	18334	16146	17013	17164	15910	16880	16950	16418	16651	16983	16870	17613	17634			840	66.4224	1h_DOX_Light_13_Maximum intensity projection.czi	1h_DOX_Light
	332.108	15948	16545	16699	16908	18225	17863	49616	49417	40735	16817	17781	18318	16189	17023	17177	15789	16951	16923	16351	16773	16933	16898	18003	17389			841	62.326	1h_DOX_Light_13_Maximum intensity projection.czi	1h_DOX_Light
	332.523	15959	16664	16437	16984	18304	17643	50231	52547	39809	17090	17672	18249	16236	16831	17225	15941	16821	16967	16364	16877	16990	16911	17689	17328			842	62.1653	1h_DOX_Light_13_Maximum intensity projection.czi	1h_DOX_Light
	332.938	16079	16696	16390	17022	18286	17576	50669	53225	38973	17010	17651	18391	16374	17023	17123	15860	16712	16925	16161	16844	16947	16790	17720	17639			843	101.104	1h_DOX_Light_13_Maximum intensity projection.czi	1h_DOX_Light
	333.353	15924	16477	16592	16666	17785	17508	51853	55566	39658	17055	17720	18178	16368	17100	17231	15918	16807	16955	16374	16607	16903	17122	17661	17742			844	91.2076	1h_DOX_Light_13_Maximum intensity projection.czi	1h_DOX_Light
	333.768	15892	16615	16447	17003	17838	17834	52034	57524	41587	16808	17709	18113	16273	17165	17382	15887	16970	16902	16250	16686	16833	16764	18053	17425			845	62.4969	1h_DOX_Light_13_Maximum intensity projection.czi	1h_DOX_Light
	334.183	15698	16491	16620	16990	18059	17652	53474	58784	43487	17199	17600	18276	16562	17226	17248	15973	16958	16933	15997	16550	16813	16980	17906	17355			846	171.193	1h_DOX_Light_13_Maximum intensity projection.czi	1h_DOX_Light
	334.598	15993	16684	16703	16929	18565	17640	54706	59640	46395	17105	17727	18193	16321	16832	17169	16076	16873	16873	16036	16590	16843	16858	17831	17611			847	62.3466	1h_DOX_Light_13_Maximum intensity projection.czi	1h_DOX_Light
	335.013	15916	16530	16712	16752	18365	17386	55287	59994	49081	16940	17582	18520	16249	16851	17063	15970	16820	17033	16087	16689	16782	16862	17938	17869			848	60.9114	1h_DOX_Light_13_Maximum intensity projection.czi	1h_DOX_Light
	335.429	15813	16654	16533	16712	18135	17433	54465	58833	49913	17089	17609	18148	16324	16912	17288	16045	16952	16853	16358	16690	16721	17013	18023	17488			849	107.916	1h_DOX_Light_13_Maximum intensity projection.czi	1h_DOX_Light
	335.844	15743	16625	16501	16778	17888	17517	54449	58268	52031	16749	17445	18218	16338	16858	17253	15914	16755	17037	16224	16531	16581	16949	17947	17697			850	63.611	1h_DOX_Light_13_Maximum intensity projection.czi	1h_DOX_Light
	336.259	15704	16863	16643	16833	17927	17664	52908	58372	54284	16831	17654	18160	16291	16944	17188	16034	16812	16869	16306	16508	16823	16825	17883	17537			851	323.004	1h_DOX_Light_13_Maximum intensity projection.czi	1h_DOX_Light
	336.674	15725	16735	16687	16949	18100	17539	52174	59834	55396	16971	17914	18130	16299	17062	17394	16062	16718	16614	16422	16718	16646	16795	17753	17678			852	74.2466	1h_DOX_Light_13_Maximum intensity projection.czi	1h_DOX_Light
	337.089	15665	16643	16714	17062	18103	17741	52204	60313	56264	16858	17521	18245	16128	17000	17138	15931	16975	16978	16373	16653	16678	16535	17802	17576			853	81.3719	1h_DOX_Light_13_Maximum intensity projection.czi	1h_DOX_Light
	337.504	15662	16620	16643	16985	17995	17963	51000	60098	58164	17082	17729	18228	16061	16772	17371	15899	17056	16902	16135	16665	16888	16946	17710	17486			854	64.3101	1h_DOX_Light_13_Maximum intensity projection.czi	1h_DOX_Light
	337.919	15663	16680	16471	16717	17960	17505	50099	60829	59079	17333	17688	18397	16166	16806	17174	15819	16743	16895	16265	16575	16731	16747	17738	17725			855	95.0971	1h_DOX_Light_13_Maximum intensity projection.czi	1h_DOX_Light
	338.335	15810	16503	16276	16804	17978	17651	50815	59771	57737	17268	17565	18250	16260	17065	17197	16029	16904	16799	16388	16700	16853	16966	17664	17637			856	63.0174	1h_DOX_Light_13_Maximum intensity projection.czi	1h_DOX_Light
	338.75	15808	16610	16570	16770	18171	17545	51791	58967	57065	17572	17445	18412	16278	16980	17299	15948	16824	16794	16452	16785	17035	16882	17673	17645			857	65.8175	1h_DOX_Light_13_Maximum intensity projection.czi	1h_DOX_Light
	339.165	15688	16507	16530	16841	18052	17720	53678	57459	56095	17509	17538	18311	16251	16889	17492	15843	16836	16762	16382	16774	16897	16708	17633	17709			858	72.4673	1h_DOX_Light_13_Maximum intensity projection.czi	1h_DOX_Light
	339.58	15908	16450	16633	16999	17898	17639	56282	58467	57163	17450	17664	18465	16206	16938	17313	15887	16729	16869	16158	16753	16868	16896	17616	17488			859	98.2192	1h_DOX_Light_13_Maximum intensity projection.czi	1h_DOX_Light
	339.995	15590	16530	16532	17012	17682	17616	56427	58724	59664	17287	17509	18298	16375	17129	17235	15890	16913	17127	16441	16559	16978	17063	17663	17548			860	67.6809	1h_DOX_Light_13_Maximum intensity projection.czi	1h_DOX_Light
	340.41	15667	16637	16718	16708	17961	17579	57377	57750	61558	17385	17444	18360	16439	16848	17421	15902	16936	16982	16342	16903	16971	17039	17563	17614			861	177.384	1h_DOX_Light_13_Maximum intensity projection.czi	1h_DOX_Light
	340.825	15596	16719	16429	16797	18056	17830	57588	58458	61430	17199	17632	18373	16311	16712	17173	15764	16931	16871	16358	16628	16942	16816	17665	17475			862	226.339	1h_DOX_Light_13_Maximum intensity projection.czi	1h_DOX_Light
	341.24	15688	16717	16499	16653	17996	17714	57419	56845	62115	16993	17549	18241	16221	16944	17120	15815	16991	16703	16324	16703	16784	17107	17730	17739			863	125.126	1h_DOX_Light_13_Maximum intensity projection.czi	1h_DOX_Light
	341.656	15863	16645	16518	16791	17789	17670	57428	56218	62788	17286	17496	18296	16167	16751	17486	15767	16729	16746	16325	16831	16961	17157	17531	17355			864	67.925	1h_DOX_Light_13_Maximum intensity projection.czi	1h_DOX_Light
	342.071	15715	16466	16601	16932	18018	17665	57753	53323	64604	17075	17368	18124	16334	16961	17416	15764	17176	16717	16307	16792	16808	16975	17446	17490			865	118.702	1h_DOX_Light_13_Maximum intensity projection.czi	1h_DOX_Light
	342.486	15672	16445	16720	16732	17827	17565	56155	52648	64451	17224	17748	18365	16294	16799	17441	15979	17034	16788	16280	16708	16851	16938	17839	17559			866	64.2904	1h_DOX_Light_13_Maximum intensity projection.czi	1h_DOX_Light
	342.901	15655	16429	16580	16793	17981	17952	55451	53011	64457	17168	17419	17970	16280	16896	17179	15840	16839	16752	16433	16708	16851	17368	17635	17681			868	71.3234	1h_DOX_Light_13_Maximum intensity projection.czi	1h_DOX_Light
	343.316	15715	16324	16708	16865	18010	17683	54204	49825	66530	17276	17726	18221	16562	16948	17406	15801	16880	16902	16234	16719	16773	16900	17904	17572			869	78.6373	1h_DOX_Light_13_Maximum intensity projection.czi	1h_DOX_Light
	343.731	15686	16310	16568	16710	17666	17600	53281	48363	66667	17258	17704	18325	16520	16952	17403	15740	16884	16894	16191	16826	16759	17168	17665	17561			870	63.6716	1h_DOX_Light_13_Maximum intensity projection.czi	1h_DOX_Light
	344.146	15781	16314	16671	16984	17946	17616	55136	47471	66867	17241	17746	18122	16617	16965	17521	15837	16672	16744	16165	16609	16811	16861	17670	17503			871	243.637	1h_DOX_Light_13_Maximum intensity projection.czi	1h_DOX_Light
	344.562	15679	16522	16635	16770	18053	17566	55284	45996	67009	17077	17604	18305	16285	16823	17312	15873	16748	16786	16067	16673	16855	16898	17673	17595			872	62.4981	1h_DOX_Light_13_Maximum intensity projection.czi	1h_DOX_Light
	344.977	15769	16331	16454	16908	17930	17419	54777	45799	65932	17166	17804	18030	16230	16865	17035	15675	16742	16765	16167	16728	17175	16820	17771	17531			873	137.896	1h_DOX_Light_13_Maximum intensity projection.czi	1h_DOX_Light
	345.392	15836	16781	16660	16810	17809	17813	55432	46281	67127	16950	17727	18283	16263	16845	17181	15794	16725	16711	16425	16811	16983	16997	17670	17634			874	74.9724	1h_DOX_Light_13_Maximum intensity projection.czi	1h_DOX_Light
	345.807	15721	16646	16680	16994	17997	17586	53759	46117	66439	17077	17392	18007	16351	16894	17288	15904	16955	16758	16306	16686	17045	17145	17905	17476			875	67.8389	1h_DOX_Light_13_Maximum intensity projection.czi	1h_DOX_Light
	346.222	15609	16588	16613	16834	18041	17676	54318	46560	66556	17025	17568	18218	16267	17039	17160	15653	16750	16493	16174	16677	16983	16919	17809	17542			876	63.5201	1h_DOX_Light_13_Maximum intensity projection.czi	1h_DOX_Light
	346.637	15774	16553	16700	17168	17873	17687	52961	46481	64481	17094	17436	18068	16181	16864	17198	15679	16687	16515	16234	16765	17343	17102	17850	17497			877	111.379	1h_DOX_Light_13_Maximum intensity projection.czi	1h_DOX_Light
	347.052	15729	16508	16800	17107	18068	17857	52740	45564	62172	17159	17613	17909	16383	16982	17066	15726	16665	16734	16214	16616	16954	17163	17768	17551			879	247.797	1h_DOX_Light_13_Maximum intensity projection.czi	1h_DOX_Light
	347.467	15583	16546	16526	17086	18095	17746	52705	44126	59679	17105	17510	18080	16249	16658	17171	15861	16973	16750	16348	16401	17067	17011	17696	17200			880	97.3159	1h_DOX_Light_13_Maximum intensity projection.czi	1h_DOX_Light
	347.883	15759	16278	16450	16912	17981	17512	52104	43918	58122	17083	17665	17966	16469	16872	17249	15652	16685	16713	16347	16562	17146	17108	17589	17433			881	67.1718	1h_DOX_Light_13_Maximum intensity projection.czi	1h_DOX_Light
	348.298	15562	16418	16563	16742	18141	17746	51555	43924	53448	16898	17637	18070	16277	16629	17007	15722	16607	16812	15924	16614	16953	16890	17817	17455			882	65.3102	1h_DOX_Light_13_Maximum intensity projection.czi	1h_DOX_Light
	348.713	15597	16481	16544	16926	17992	17760	51864	44503	50821	16946	17730	18114	16357	16687	17361	15533	16812	16687	16369	16650	16930	16874	17895	17819			883	72.3137	1h_DOX_Light_13_Maximum intensity projection.czi	1h_DOX_Light
	349.128	15579	16450	16625	17012	18101	17685	50639	43864	49295	17011	17435	17933	16279	16900	17248	15701	16785	16791	16205	16614	16964	17117	17761	17403			884	238.135	1h_DOX_Light_13_Maximum intensity projection.czi	1h_DOX_Light
	349.543	15631	16383	16683	17097	17970	17845	51556	43098	47533	17129	17643	17851	16252	16908	17180	15736	16701	16689	16269	16498	16815	16873	17686	17283			885	68.1302	1h_DOX_Light_13_Maximum intensity projection.czi	1h_DOX_Light
	349.958	15543	16312	16488	16849	18028	17565	52193	44101	46034	17198	17395	18228	16277	16931	17167	15694	16717	16627	16329	16641	16933	17046	17744	17817			886	64.475	1h_DOX_Light_13_Maximum intensity projection.czi	1h_DOX_Light
	350.373	15524	16435	16430	16881	17721	17543	52055	46952	43504	17408	17282	17821	16314	17191	17298	15750	16829	16764	16304	16881	16912	17152	17660	17516			887	84.0642	1h_DOX_Light_13_Maximum intensity projection.czi	1h_DOX_Light
	350.789	15546	16387	16426	16659	17799	17994	52237	49458	42062	17216	17309	17952	16314	16765	17220	15690	16790	16695	16325	16779	16799	17118	17867	17436			888	227.468	1h_DOX_Light_13_Maximum intensity projection.czi	1h_DOX_Light
	351.204	15555	16463	16439	16839	18028	17779	53704	51160	40855	17249	17545	18182	16446	16724	17194	15846	16805	16748	16189	16765	17006	16839	17903	17610			889	177.004	1h_DOX_Light_13_Maximum intensity projection.czi	1h_DOX_Light
	351.619	15552	16320	16624	16742	17876	17796	53282	53385	39117	17337	17271	18073	16191	17072	17073	15599	16969	16625	16069	16576	16900	16711	17801	17400			890	64.6059	1h_DOX_Light_13_Maximum intensity projection.czi	1h_DOX_Light
	352.034	15727	16383	16557	16916	18042	17674	54387	55118	38463	17140	17537	18062	16237	16789	17273	15649	16813	16707	16242	16659	17004	16901	17872	17585			891	462.434	1h_DOX_Light_13_Maximum intensity projection.czi	1h_DOX_Light
	352.449	15582	16461	16545	16777	17909	17801	54381	55632	38846	17057	17440	17787	16243	17013	17203	15577	16766	16838	16318	16746	16917	17037	18068	17488			892	113.793	1h_DOX_Light_13_Maximum intensity projection.czi	1h_DOX_Light
	352.864	15616	16439	16611	16762	18099	17711	55974	56199	37245	17270	17802	17905	16265	16848	17373	15681	16807	16882	16135	16775	16881	16898	17792	17237			893	187.846	1h_DOX_Light_13_Maximum intensity projection.czi	1h_DOX_Light
	353.279	15524	16458	16585	16804	17891	17691	58775	57212	38176	16985	17638	18011	16258	16887	17247	15679	16735	16859	16057	16741	17017	16791	18048	17565			894	150.915	1h_DOX_Light_13_Maximum intensity projection.czi	1h_DOX_Light
	353.694	15424	16401	16488	16837	18172	17797	60475	56208	40104	17087	17530	18071	16251	16955	17286	15776	16878	16712	16022	16758	16942	16912	17767	17461			895	61.3345	1h_DOX_Light_13_Maximum intensity projection.czi	1h_DOX_Light
	354.11	15528	16405	16763	16875	17942	17515	61810	55681	41870	17315	17814	18057	16307	16958	17259	15692	16784	16679	16146	16752	17231	16940	17780	17441			896	68.1634	1h_DOX_Light_13_Maximum intensity projection.czi	1h_DOX_Light
	354.525	15442	16566	16730	16784	18026	17500	61060	54561	43019	17314	17748	17931	16189	17028	17443	15802	16853	16836	16062	16660	17093	16977	17769	17468			897	117.937	1h_DOX_Light_13_Maximum intensity projection.czi	1h_DOX_Light
	354.94	15504	16571	16818	16869	17822	17649	61400	54163	43254	17133	17870	17604	16255	16994	17103	15722	16725	16812	16156	16731	16822	16796	17966	17345			898	162.703	1h_DOX_Light_13_Maximum intensity projection.czi	1h_DOX_Light
	355.355	15572	16516	16998	16846	17747	17927	62313	53408	43791	17288	17745	17887	16351	16892	17178	15737	16702	16769	16334	16717	16877	16906	18091	17618			899	64.589	1h_DOX_Light_13_Maximum intensity projection.czi	1h_DOX_Light
	355.77	15525	16505	16708	16854	18142	17738	60389	52246	43769	17054	17863	18001	16246	16920	17264	15859	16800	16857	16352	16830	17041	16691	17979	17759			900	91.4208	1h_DOX_Light_13_Maximum intensity projection.czi	1h_DOX_Light
	356.185	15538	16490	16943	16808	17943	17888	58760	51699	43696	16662	17488	18143	16237	16961	17087	15749	16887	16811	16514	16839	16993	16851	18091	17457			901	65.3514	1h_DOX_Light_13_Maximum intensity projection.czi	1h_DOX_Light
	356.6	15508	16369	16927	16588	17687	17756	57106	51631	42969	17153	17864	18043	16259	17079	17001	15722	16799	16630	16333	16920	17083	16857	18136	17397			903	79.3595	1h_DOX_Light_13_Maximum intensity projection.czi	1h_DOX_Light
	357.016	15438	16510	17109	16927	17777	17533	55358	50289	42600	17348	17834	18026	16214	17123	17087	15725	16892	16784	16359	16733	17009	16650	17948	17514			904	109.066	1h_DOX_Light_13_Maximum intensity projection.czi	1h_DOX_Light
	357.431	15529	16475	16876	16649	17800	17803	54123	50443	43937	16896	17634	17890	16150	17052	16867	15668	16595	16799	16384	16806	16872	16890	17974	17922			905	67.8698	1h_DOX_Light_13_Maximum intensity projection.czi	1h_DOX_Light
	357.846	15690	16527	16921	16741	17658	17734	54231	51492	43795	17094	17469	17832	16357	17118	17187	15816	16843	16751	16383	16777	16851	16671	18244	17540			906	185.55	1h_DOX_Light_13_Maximum intensity projection.czi	1h_DOX_Light
	358.261	15494	16444	16908	16741	17925	17660	53446	52891	44082	17001	17790	17825	16179	17019	16861	15830	16721	17016	16466	16920	16940	16565	17987	17413			907	93.459	1h_DOX_Light_13_Maximum intensity projection.czi	1h_DOX_Light
	358.676	15417	16506	16939	16761	17725	17767	53327	54597	44509	17106	17820	17909	16248	17318	16961	15870	16767	16841	16475	16833	16843	16695	18028	17842			908	232.318	1h_DOX_Light_13_Maximum intensity projection.czi	1h_DOX_Light
	359.091	15612	16723	16733	16608	17845	17436	53491	55562	45625	17053	17796	17742	16221	17417	16983	15717	16870	17007	16431	17005	16963	16695	17951	17812			909	63.6574	1h_DOX_Light_13_Maximum intensity projection.czi	1h_DOX_Light
	359.506	15467	16860	16823	16853	18223	17565	51771	56520	47480	16761	17519	17731	16175	17807	17059	15733	16940	16899	16276	16696	16989	16881	17985	17970			910	223.885	1h_DOX_Light_13_Maximum intensity projection.czi	1h_DOX_Light
	359.922	15565	16636	16863	16703	17967	17748	50867	58632	49979	17096	17731	18134	16281	17958	17147	15692	16814	16916	16285	16904	16996	16781	17817	17919			911	61.956	1h_DOX_Light_13_Maximum intensity projection.czi	1h_DOX_Light
	360.337	15580	16859	16763	16791	17698	17894	48360	60254	53900	16672	17706	17987	16283	18248	17270	15718	16493	16785	16244	16636	16815	16853	17908	17869			912	102.39	1h_DOX_Light_13_Maximum intensity projection.czi	1h_DOX_Light
	360.752	15529	16745	16852	16800	18158	18078	45608	61487	57008	16778	17558	17948	16336	18303	17164	15751	16832	16830	16059	16962	16780	16676	17812	17669			913	69.6905	1h_DOX_Light_13_Maximum intensity projection.czi	1h_DOX_Light
	361.167	15542	16595	16817	16881	18279	17725	45096	61984	60100	16901	17893	17817	16095	18337	17321	15658	16829	16725	16198	16751	17003	16741	17709	17922			914	65.1095	1h_DOX_Light_13_Maximum intensity projection.czi	1h_DOX_Light
	361.582	15623	16703	16845	16727	17748	17813	45457	61922	62138	16668	17921	17843	16164	18706	17094	15864	16834	16760	16183	16752	17081	16683	17814	17794			915	63.7323	1h_DOX_Light_13_Maximum intensity projection.czi	1h_DOX_Light
	361.997	15492	16687	16881	16586	17940	17913	46364	62878	64086	17072	17811	18058	16273	18946	17163	15656	16652	16580	16393	16936	16852	16690	17921	17770			916	68.6127	1h_DOX_Light_13_Maximum intensity projection.czi	1h_DOX_Light
	362.412	15559	16857	16745	16771	17916	17672	48424	63133	66757	16959	17699	17950	16390	19155	17029	15745	16773	16867	16311	16906	16939	16835	17995	17647			917	425.692	1h_DOX_Light_13_Maximum intensity projection.czi	1h_DOX_Light
	362.827	15544	16812	16935	16645	17855	17862	52287	62574	66918	16979	17906	17875	16158	18806	17249	15754	16776	16656	16106	16744	16921	16974	17881	17887			918	117.56	1h_DOX_Light_13_Maximum intensity projection.czi	1h_DOX_Light
	363.243	15460	16529	16873	16604	17938	17772	55887	62559	68626	16940	17797	18047	16339	19404	17068	15894	16952	16632	16258	16889	16959	16914	17917	17851			919	581.344	1h_DOX_Light_13_Maximum intensity projection.czi	1h_DOX_Light
	363.658	15414	16724	17088	16628	17979	17718	58628	63245	68687	16590	17802	18141	16183	19155	17221	15815	17015	16592	16280	16900	16908	16800	17725	17766			920	324.528	1h_DOX_Light_13_Maximum intensity projection.czi	1h_DOX_Light
	364.073	15515	16667	17135	16827	17910	17620	62663	63832	69449	16828	17690	17988	16262	19125	17209	15787	17006	16867	16371	16831	16797	16813	18071	17738			921	61.9344	1h_DOX_Light_13_Maximum intensity projection.czi	1h_DOX_Light
	364.488	15437	16571	17184	16756	17872	17683	66934	64223	70106	17066	17576	18154	16214	19157	17262	15820	16989	16586	16178	16939	16708	17047	17693	17996			922	65.891	1h_DOX_Light_13_Maximum intensity projection.czi	1h_DOX_Light
	364.903	15425	16646	17150	16921	17838	17744	69197	63751	70384	16925	17692	18012	16239	18927	17104	15769	17137	16714	16161	16772	16806	16914	17700	17857			923	201.99	1h_DOX_Light_13_Maximum intensity projection.czi	1h_DOX_Light
	365.318	15526	16422	17037	16846	17865	17678	70748	64229	70085	16859	17668	17744	15842	19123	17143	15820	17161	16734	16231	16739	16763	16870	17833	18056			925	387.462	1h_DOX_Light_13_Maximum intensity projection.czi	1h_DOX_Light
	365.733	15498	16434	17093	16754	17894	17796	73475	65256	69310	16977	17904	17907	16390	19076	17258	15882	17114	16709	16223	16745	16695	17000	17985	17922			927	83.3306	1h_DOX_Light_13_Maximum intensity projection.czi	1h_DOX_Light
	366.149	15346	16527	17013	16588	17880	17604	75242	66262	68981	16899	17783	17842	16205	19068	17109	15916	17056	16772	16154	16883	16808	17160	17918	17825			928	81.1725	1h_DOX_Light_13_Maximum intensity projection.czi	1h_DOX_Light
	366.564	15567	16264	17068	16743	17792	17762	74426	63579	67773	16917	17951	17654	16519	18836	17134	15851	16852	16567	16327	16970	16884	17011	17967	17887			929	72.2114	1h_DOX_Light_13_Maximum intensity projection.czi	1h_DOX_Light
	366.979	15418	16394	16817	16448	17878	17751	74974	63659	66295	16771	17860	17899	16317	18941	17288	15818	16917	16753	16146	16906	16964	17190	17753	17923			930	133.515	1h_DOX_Light_13_Maximum intensity projection.czi	1h_DOX_Light
	367.394	15432	16740	16814	16614	17617	17901	73869	63355	65534	16782	17690	17624	16256	18439	17297	15774	16977	16737	16254	16909	16737	17081	18018	17824			931	179.857	1h_DOX_Light_13_Maximum intensity projection.czi	1h_DOX_Light
	367.809	15405	16510	16935	16791	17869	17983	71778	63280	63540	16672	17983	17699	16343	18978	17025	15838	16933	16595	16238	17060	16751	16904	17825	17885			932	67.7211	1h_DOX_Light_13_Maximum intensity projection.czi	1h_DOX_Light
	368.224	15542	16328	16977	16627	17685	17771	68206	64035	62458	16614	17794	17810	16212	19069	17243	15875	17061	16795	16134	16737	17007	16797	18038	17827			934	76.4625	1h_DOX_Light_13_Maximum intensity projection.czi	1h_DOX_Light
	368.639	15465	16335	16964	16529	17576	17647	67512	62585	61955	16950	17588	17934	16307	18764	17002	15946	16989	16540	16205	16805	16799	16744	17702	17704			935	64.8103	1h_DOX_Light_13_Maximum intensity projection.czi	1h_DOX_Light
	369.054	15438	16480	16948	16688	17692	17827	65315	62954	60632	16680	17878	17982	16036	18753	17084	15773	16982	16417	16140	17046	17066	16673	17847	17578			936	109.05	1h_DOX_Light_13_Maximum intensity projection.czi	1h_DOX_Light
	369.47	15424	16394	16596	16575	17601	17753	64326	61644	58802	16921	17817	17744	16044	18668	16994	15737	17013	16452	16266	17009	16805	16638	17618	17979			937	63.6074	1h_DOX_Light_13_Maximum intensity projection.czi	1h_DOX_Light
	369.885	15649	16436	16886	16770	17660	17964	62699	64068	57028	16945	17906	17906	16286	18763	16901	15774	16821	16605	16280	16768	16672	16937	17769	17910			938	116	1h_DOX_Light_13_Maximum intensity projection.czi	1h_DOX_Light
	370.3	15461	16379	16816	16754	17695	17856	59703	67638	55007	16734	17999	18141	16273	18338	17190	15808	16861	16498	15959	16819	17014	16793	17858	17452			940	102.715	1h_DOX_Light_13_Maximum intensity projection.czi	1h_DOX_Light
	370.715	15598	16352	16727	16583	17845	17856	57510	73108	52373	16911	17761	18063	16407	18032	17228	15824	16782	16699	16096	16887	16906	16859	17770	17825			941	66.416	1h_DOX_Light_13_Maximum intensity projection.czi	1h_DOX_Light
	371.13	15508	16425	16902	16547	17893	17963	54900	81513	50965	16964	18250	17785	16115	18063	16889	15746	16962	16753	16275	16936	16879	16888	17659	17681			942	72.7399	1h_DOX_Light_13_Maximum intensity projection.czi	1h_DOX_Light
	371.545	15534	16399	16659	16482	17532	17847	50896	86730	49288	16781	17714	18142	16258	17732	17100	15809	16733	16674	16304	17017	16863	16899	17679	17571			943	62.3365	1h_DOX_Light_13_Maximum intensity projection.czi	1h_DOX_Light
	371.96	15606	16354	17047	16564	17416	17893	46355	90688	47747	16677	17718	18031	16112	17843	17055	15751	16899	16736	16180	17025	16817	17114	17867	17553			944	66.3803	1h_DOX_Light_13_Maximum intensity projection.czi	1h_DOX_Light
	372.376	15560	16442	16828	16811	17537	17799	43375	96167	47150	16568	17736	18050	16347	17752	17182	15799	16791	16591	16099	16697	16832	16856	17890	17668			945	87.7183	1h_DOX_Light_13_Maximum intensity projection.czi	1h_DOX_Light
	372.791	15615	16455	17049	16633	17536	17714	41985	99805	44627	16793	17690	17791	16185	17558	17161	15764	16910	16670	16117	16699	16636	16805	17797	17551			946	82.6098	1h_DOX_Light_13_Maximum intensity projection.czi	1h_DOX_Light
	373.206	15614	16289	16570	16611	17734	17838	42028	102484	45852	16712	17729	17845	16078	17495	17186	15808	16912	16487	16205	16800	16739	16967	17897	17827			947	308.352	1h_DOX_Light_13_Maximum intensity projection.czi	1h_DOX_Light
	373.621	15411	16410	16580	16601	17752	17917	43290	104260	46063	16823	17616	17835	16221	17281	17142	15800	16921	16609	16104	16811	16757	17139	17913	17607			949	242.616	1h_DOX_Light_13_Maximum intensity projection.czi	1h_DOX_Light
	374.036	15637	16132	16623	16334	17567	17884	45421	102398	45495	17005	17823	17903	16228	17288	17062	15744	16893	16472	16007	16878	16735	16790	17900	17535			950	120.415	1h_DOX_Light_13_Maximum intensity projection.czi	1h_DOX_Light
	374.451	15533	16536	16469	16650	17414	17682	49308	101151	47423	16957	17647	17985	16127	16941	17029	15918	16867	16527	16009	16724	16773	17009	18072	17379			951	139.142	1h_DOX_Light_13_Maximum intensity projection.czi	1h_DOX_Light
	374.866	15450	16313	16452	16547	17664	17873	54735	97268	49147	16885	17781	17924	16100	17150	17280	15787	16694	16495	16252	16785	16773	16887	18089	17529			952	64.0099	1h_DOX_Light_13_Maximum intensity projection.czi	1h_DOX_Light
	375.281	15564	16455	16524	16548	17704	17737	61064	91113	50714	16867	17787	17960	16203	17068	17181	15815	16836	16633	16277	16788	16712	16946	18120	17697			953	78.0065	1h_DOX_Light_13_Maximum intensity projection.czi	1h_DOX_Light
	375.697	15441	16220	16514	16638	17645	17885	66531	84461	51525	16767	17733	18089	16164	16955	17052	15806	16844	16544	16235	16633	16634	16926	18016	17773			954	109.028	1h_DOX_Light_13_Maximum intensity projection.czi	1h_DOX_Light
	376.112	15536	16433	16702	16705	17669	17952	70348	77053	53669	16850	17885	17661	16210	16962	17132	15713	16714	16491	16149	16687	16622	16987	18226	17652			955	70.4552	1h_DOX_Light_13_Maximum intensity projection.czi	1h_DOX_Light
	376.527	15633	16162	16414	16549	17724	17886	74556	67517	53417	16966	17723	17847	16310	16990	17142	16025	16797	16560	16155	16652	16865	16875	18091	17803			956	206.996	1h_DOX_Light_13_Maximum intensity projection.czi	1h_DOX_Light
	376.942	15600	16219	16444	16685	17582	17657	78121	60542	55244	17329	17815	17732	16298	16872	17335	15864	16841	16578	16074	16717	16927	17167	18188	17666			957	99.0531	1h_DOX_Light_13_Maximum intensity projection.czi	1h_DOX_Light
	377.357	15560	16315	16360	16846	17596	17564	81972	53204	54195	17016	17803	17697	16188	16877	17236	15979	16985	16507	16152	16761	16799	16997	18414	17496			958	112.357	1h_DOX_Light_13_Maximum intensity projection.czi	1h_DOX_Light
	377.772	15706	16308	16240	16771	17539	17893	84439	47915	56013	16694	17755	18048	16323	16945	17253	15862	16916	16653	16145	16660	16927	17010	18278	17751			959	64.0557	1h_DOX_Light_13_Maximum intensity projection.czi	1h_DOX_Light
	378.187	15508	16345	16396	16622	17709	17898	89074	46596	57150	16818	17671	17765	16178	16661	17182	15852	16753	16562	15991	16692	16703	16931	18158	17762			960	88.5121	1h_DOX_Light_13_Maximum intensity projection.czi	1h_DOX_Light
	378.603	15475	16313	16433	16606	17461	17783	90257	45609	55024	17105	17824	17839	16222	16722	17471	15848	16755	16666	15867	16799	16786	17014	18400	17575			961	249.931	1h_DOX_Light_13_Maximum intensity projection.czi	1h_DOX_Light
	379.018	15550	16503	16358	16640	17551	17650	91506	45373	55273	16729	17649	17731	16259	17016	17361	15926	16908	16496	16053	17041	16879	17010	18309	17677			962	65.2943	1h_DOX_Light_13_Maximum intensity projection.czi	1h_DOX_Light
	379.433	15543	16589	16404	16690	17609	17980	94043	44901	56672	16794	17944	17654	16163	16893	17376	16008	16922	16651	16234	16756	16699	16998	18384	17868			963	67.4863	1h_DOX_Light_13_Maximum intensity projection.czi	1h_DOX_Light
	379.848	15509	16527	16333	16793	17591	17748	95054	45662	56779	16702	17937	17907	16171	16959	17023	15733	17026	16567	16147	16879	16650	16998	18481	17483			964	145.739	1h_DOX_Light_13_Maximum intensity projection.czi	1h_DOX_Light
	380.263	15499	16394	16360	16701	17523	17797	95275	43803	59253	16969	18033	17663	16244	16891	17558	15926	16820	16386	16049	17115	16677	16820	18460	17734			965	80.8995	1h_DOX_Light_13_Maximum intensity projection.czi	1h_DOX_Light
	380.678	15563	16479	16530	16683	17582	17706	94847	43212	59160	16845	17607	17896	16243	16585	17471	15774	16701	16408	16056	16830	16789	16932	18223	17577			966	61.9002	1h_DOX_Light_13_Maximum intensity projection.czi	1h_DOX_Light
	381.093	15543	16601	16421	16640	17640	17827	90280	43161	60631	16900	17745	17721	16263	17034	17603	15859	16807	16548	16125	17106	16497	16968	18189	17568			967	64.133	1h_DOX_Light_13_Maximum intensity projection.czi	1h_DOX_Light
	381.508	15492	16497	16407	16695	17967	17860	89567	43103	60867	16910	17708	17853	16318	16919	17752	15845	16927	16560	16095	17002	16786	17176	18166	17594			968	64.804	1h_DOX_Light_13_Maximum intensity projection.czi	1h_DOX_Light
	381.924	15527	16395	16455	16976	17758	17907	87740	43814	60313	16726	17509	17867	16501	16740	17674	15790	16919	16561	16078	16885	16630	16999	18127	17545			969	71.7335	1h_DOX_Light_13_Maximum intensity projection.czi	1h_DOX_Light
	382.339	15479	16600	16393	16649	17517	17940	87364	42897	59793	16776	17798	17877	16264	17157	17851	15690	16708	16576	16091	16977	16813	17143	17926	17505			970	64.3761	1h_DOX_Light_13_Maximum intensity projection.czi	1h_DOX_Light
	382.754	15487	16339	16175	16680	17741	17655	86957	43629	59448	16756	17569	17740	16211	17204	17686	15819	16779	16285	16137	17051	16764	17024	18103	17589			971	60.9966	1h_DOX_Light_13_Maximum intensity projection.czi	1h_DOX_Light
	383.169	15591	16396	16270	16771	17690	17784	87865	43438	58726	16691	17752	17642	16328	17320	17612	15736	16794	16501	16123	17041	16925	16761	17844	17555			972	120.544	1h_DOX_Light_13_Maximum intensity projection.czi	1h_DOX_Light
	383.584	15497	16285	16399	16774	17755	17848	90843	43040	59377	16841	17714	17912	16065	17397	17533	15609	16798	16491	16224	16841	16755	17112	18005	17829			973	72.2208	1h_DOX_Light_13_Maximum intensity projection.czi	1h_DOX_Light
	383.999	15557	16393	16432	16793	17575	18175	93771	44972	58944	16698	17681	17869	16316	17765	17577	15499	16821	16461	16306	16946	16623	16858	17653	17645			974	194.169	1h_DOX_Light_13_Maximum intensity projection.czi	1h_DOX_Light
	384.414	15661	16210	16697	16969	17601	17791	94310	46558	59809	16999	17790	18104	16285	18002	17637	15738	16970	16359	16340	16838	16521	16821	17730	17568			975	63.3213	1h_DOX_Light_13_Maximum intensity projection.czi	1h_DOX_Light
	384.83	15529	16263	16500	16720	17583	17776	95305	49755	58335	16825	17724	17841	16210	17974	17532	15822	16924	16488	16115	16931	16701	16987	17947	17799			976	93.6651	1h_DOX_Light_13_Maximum intensity projection.czi	1h_DOX_Light
	385.245	15527	16224	16506	16650	17495	17832	97931	52392	59368	16858	17642	17884	16252	17909	17747	15741	16770	16596	16220	16992	16867	17150	18042	17701			977	62.8345	1h_DOX_Light_13_Maximum intensity projection.czi	1h_DOX_Light
	385.66	15540	16184	16404	16784	17567	17714	98152	53809	58623	16725	17799	17829	16241	18326	17586	15826	16810	16392	16029	16793	16769	17112	17915	17729			978	71.3042	1h_DOX_Light_13_Maximum intensity projection.czi	1h_DOX_Light
	386.075	15562	16130	16329	16709	17687	17925	97974	54722	56715	16687	17836	17616	16315	18351	17842	15820	16850	16557	16203	16900	16612	17052	17913	17685			979	65.7305	1h_DOX_Light_13_Maximum intensity projection.czi	1h_DOX_Light
	386.49	15564	16240	16375	16684	17517	17724	99106	55691	55702	17023	17678	17873	16247	18085	17684	15743	17039	16460	16108	16838	16814	17023	17925	17876			980	286.85	1h_DOX_Light_13_Maximum intensity projection.czi	1h_DOX_Light
	386.905	15583	16272	16406	16792	17423	17976	100823	57933	56055	16726	17801	17782	16356	18384	17614	15551	16784	16413	16147	16887	16745	17056	18055	17548			981	63.1448	1h_DOX_Light_13_Maximum intensity projection.czi	1h_DOX_Light
	387.32	15594	16393	16679	16856	17613	17513	100037	58746	56016	16580	17730	17706	16335	18414	17880	15625	16819	16451	16015	16832	16666	17014	17958	17720			982	249.449	1h_DOX_Light_13_Maximum intensity projection.czi	1h_DOX_Light
	387.736	15506	16291	16644	16703	17451	17977	100421	60571	55348	16967	18054	17816	16244	18390	17768	15587	16803	16432	16221	16947	16755	17077	18047	17548			983	65.1725	1h_DOX_Light_13_Maximum intensity projection.czi	1h_DOX_Light
	388.151	15426	16327	16495	16948	17702	17962	98633	61593	58095	16843	17759	17723	16267	18522	17680	15617	16806	16591	16158	17022	16925	16960	17724	17777			984	122.124	1h_DOX_Light_13_Maximum intensity projection.czi	1h_DOX_Light
	388.566	15397	16174	16490	16842	17567	18231	97163	62873	59907	16914	17895	17696	16277	18570	18028	15595	16587	16522	16089	17165	16955	16733	17751	17580			985	63.2279	1h_DOX_Light_13_Maximum intensity projection.czi	1h_DOX_Light
	388.981	15498	16427	16486	16653	17632	18191	95133	63720	61292	16912	17774	17658	16411	18390	17981	15551	16747	16386	16129	17173	16772	17001	17689	17566			986	61.4257	1h_DOX_Light_13_Maximum intensity projection.czi	1h_DOX_Light
	389.396	15347	16285	16310	16600	17594	17876	92808	62956	61751	16990	17553	17650	16072	18353	18099	15636	16902	16477	16053	17034	16887	16745	17761	17725			987	81.0216	1h_DOX_Light_13_Maximum intensity projection.czi	1h_DOX_Light
	389.811	15434	16395	16411	16724	17679	18137	92106	61178	63381	16840	17870	17910	16108	18301	17659	15641	16772	16364	16128	16865	16789	16853	17673	17663			988	68.6427	1h_DOX_Light_13_Maximum intensity projection.czi	1h_DOX_Light
	390.226	15522	16546	16200	16968	17618	18088	87486	61519	63850	16737	17572	17748	16293	18163	17841	15692	16815	16497	15981	16892	16797	16801	17888	17606			989	67.1351	1h_DOX_Light_13_Maximum intensity projection.czi	1h_DOX_Light
	390.641	15566	16295	16544	16527	17672	18041	83942	60480	63393	16769	17792	17528	16176	17941	17699	15754	16820	16466	16033	16796	16843	17087	17830	17666			990	390.763	1h_DOX_Light_13_Maximum intensity projection.czi	1h_DOX_Light
	391.057	15595	16214	16388	16514	17571	17905	79673	59421	63702	16721	17729	17690	16481	17696	17520	15701	16698	16580	16317	16765	16934	16812	17703	17422			991	68.5424	1h_DOX_Light_13_Maximum intensity projection.czi	1h_DOX_Light
	391.472	15396	16305	16604	16756	17641	17911	73960	57972	63896	16804	17573	17615	16175	18078	17644	15584	16626	16402	16217	16909	16643	16742	17864	17778			992	67.9527	1h_DOX_Light_13_Maximum intensity projection.czi	1h_DOX_Light
	391.887	15536	16250	16475	16599	17634	17940	71302	57176	62819	16723	17504	17636	16281	18103	17830	15586	16882	16359	16142	16932	16610	16997	17684	17695			993	80.4501	1h_DOX_Light_13_Maximum intensity projection.czi	1h_DOX_Light
	392.302	15577	16538	16422	16735	17642	17897	66591	54042	63390	16669	17571	17586	16170	18042	17859	15602	16625	16393	16017	17088	16671	16837	17931	17506			994	64.2054	1h_DOX_Light_13_Maximum intensity projection.czi	1h_DOX_Light
	392.717	15709	16328	16396	16919	17532	17863	62561	54366	62584	16624	17756	17542	15940	17807	17666	15752	16664	16317	16024	16965	16771	16801	17639	17447			995	135.274	1h_DOX_Light_13_Maximum intensity projection.czi	1h_DOX_Light
	393.132	15581	16273	16552	16691	17573	18081	59904	54310	63400	16897	17760	17372	16098	17488	17363	15719	16859	16486	16270	16930	16735	16769	17582	17468			996	195.417	1h_DOX_Light_13_Maximum intensity projection.czi	1h_DOX_Light
	393.547	15719	16284	16349	16810	17832	17978	57810	54627	62358	16757	17631	17483	15938	17453	17328	15791	16714	16451	16120	16882	16844	16609	17788	17574			997	68.0455	1h_DOX_Light_13_Maximum intensity projection.czi	1h_DOX_Light
	393.963	15413	16244	16400	16802	17529	18030	56418	54790	61924	16770	17503	17711	15951	17116	17533	15568	16873	16466	16145	17020	16609	16793	17494	17378			998	63.2545	1h_DOX_Light_13_Maximum intensity projection.czi	1h_DOX_Light
	394.378	15426	16076	16274	16488	17387	17916	55327	53941	60326	16775	17727	17654	15991	17387	17669	15789	16750	16536	16172	17181	16813	16902	17682	17601			1000	66.71	1h_DOX_Light_13_Maximum intensity projection.czi	1h_DOX_Light
	394.793	15568	16214	16367	16495	17439	18047	53860	54059	58409	16871	17705	17586	16123	17242	17675	15694	16862	16346	16273	17056	16833	16833	17574	17567			1001	87.8779	1h_DOX_Light_13_Maximum intensity projection.czi	1h_DOX_Light
	395.208	15699	16519	16242	16717	17512	17663	53903	53443	57690	16759	17753	17591	16206	16992	17609	15705	16750	16332	16236	16945	16689	16821	17759	17492			1002	62.1617	1h_DOX_Light_13_Maximum intensity projection.czi	1h_DOX_Light
	395.623	15576	16322	16195	16736	17504	17904	54511	52096	55891	16694	17531	17500	16218	17112	17501	15715	16719	16371	16366	16793	16608	16720	17417	17753			1003	62.441	1h_DOX_Light_13_Maximum intensity projection.czi	1h_DOX_Light
	396.038	15604	16237	16190	16866	17320	18143	53466	52742	54205	16750	17494	17513	16083	17187	17448	15682	16658	16413	16100	16766	16715	16646	17411	17724			1004	172.354	1h_DOX_Light_13_Maximum intensity projection.czi	1h_DOX_Light
	396.453	15603	16318	16133	16959	17463	17782	54968	52951	51704	16966	17498	17521	16176	17015	17943	15650	16713	16386	15983	16867	16930	16629	17410	17341			1005	60.9959	1h_DOX_Light_13_Maximum intensity projection.czi	1h_DOX_Light
	396.868	15564	16287	16415	16723	17397	18035	55122	53117	49838	16644	17546	17397	16248	16894	17579	15723	16768	16595	16063	16840	16783	16777	17367	17326			1006	64.6965	1h_DOX_Light_13_Maximum intensity projection.czi	1h_DOX_Light
	397.284	15563	16294	16317	16591	17377	17933	55088	53439	48195	16709	17818	17298	16214	16713	17242	15822	16669	16744	16127	16942	16706	16687	17492	17345			1007	314.362	1h_DOX_Light_13_Maximum intensity projection.czi	1h_DOX_Light
	397.699	15637	16211	16272	16666	17497	17906	54932	53194	48540	16791	17472	17525	16206	16874	17548	15728	16580	16706	16149	16697	16933	16594	17601	17727			1008	125.997	1h_DOX_Light_13_Maximum intensity projection.czi	1h_DOX_Light
	398.114	15570	16170	16284	16773	17585	17898	54107	53915	48953	16744	17691	17305	16248	16859	17733	15666	16944	16609	16232	16586	16663	16705	17563	17647			1009	65.275	1h_DOX_Light_13_Maximum intensity projection.czi	1h_DOX_Light
	398.529	15414	16144	16120	16850	17582	18068	54263	53340	48017	16641	17639	17762	16326	17074	17675	15856	16836	16440	16209	16630	16743	16737	17569	17537			1010	187.348	1h_DOX_Light_13_Maximum intensity projection.czi	1h_DOX_Light
	398.944	15529	16189	16143	16743	17774	17774	54102	52668	47901	16938	17410	17431	16249	16980	17738	15828	16856	16554	16386	16747	16852	16906	17414	17609			1011	62.5118	1h_DOX_Light_13_Maximum intensity projection.czi	1h_DOX_Light
	399.359	15565	16158	16275	16672	17393	17964	53481	51524	47095	16690	17400	17459	16162	16866	17716	15955	16852	16509	16157	16661	16509	16817	17405	17470			1012	174.3	1h_DOX_Light_13_Maximum intensity projection.czi	1h_DOX_Light
	399.774	15502	16155	16156	16686	17603	17687	52943	50040	47212	16852	17476	17561	16285	16909	17840	15798	16503	16354	16010	16553	16776	16667	17641	17596			1013	63.0334	1h_DOX_Light_13_Maximum intensity projection.czi	1h_DOX_Light
	400.19	15621	15998	16187	16734	17437	17763	53427	48525	46757	16757	17476	17377	16143	16961	17795	15909	16672	16453	16134	16632	16674	16751	17816	17440			1015	92.499	1h_DOX_Light_13_Maximum intensity projection.czi	1h_DOX_Light
	400.605	15520	16201	16197	16517	17265	17655	54317	46151	46547	16761	17494	17551	16113	16968	17822	15588	16679	16461	15880	16669	16552	16747	17756	17153			1016	61.127	1h_DOX_Light_13_Maximum intensity projection.czi	1h_DOX_Light
	401.02	15476	16252	16047	16708	17328	17632	54765	44937	46771	16682	17350	17310	16109	17156	17689	15829	16437	16540	16049	16721	16813	16822	17745	17394			1017	62.1046	1h_DOX_Light_13_Maximum intensity projection.czi	1h_DOX_Light
	401.435	15403	16136	16112	16492	17190	17554	53604	43364	46553	16513	17347	17358	16133	16870	17562	15780	16735	16417	15999	16588	16622	16774	17575	17258			1018	481.386	1h_DOX_Light_13_Maximum intensity projection.czi	1h_DOX_Light
	401.85	15368	16070	16151	16600	17259	17456	52278	43014	46718	16480	17297	17377	16198	16759	17558	15813	16376	16375	15937	16526	16545	16638	17555	17421			1019	63.6614	1h_DOX_Light_13_Maximum intensity projection.czi	1h_DOX_Light
	402.265	15434	16058	16135	16518	17236	17490	50420	42111	46622	16437	17103	17314	16098	16637	17459	15642	16611	16431	16144	16453	16584	16342	17442	17249			1021	194.749	1h_DOX_Light_13_Maximum intensity projection.czi	1h_DOX_Light
	402.68	15389	16217	16136	16449	17243	17368	49206	40595	47678	16369	17331	17015	16188	16762	17795	15599	16462	16351	16072	16654	16484	16790	17401	17254			1022	122.382	1h_DOX_Light_13_Maximum intensity projection.czi	1h_DOX_Light
	403.095	15514	16155	16086	16283	17103	17229	47484	39101	47243	16413	17181	17176	16067	16668	17476	15587	16567	16526	15956	16425	16606	16453	17219	17079			1023	65.4872	1h_DOX_Light_13_Maximum intensity projection.czi	1h_DOX_Light
	403.511	15361	16101	16038	16404	17130	17291	46506	38251	46677	16451	17384	17008	16080	16839	17520	15625	16682	16666	15834	16505	16401	16558	17265	17220			1024	127.863	1h_DOX_Light_13_Maximum intensity projection.czi	1h_DOX_Light
	403.926	15211	16078	16120	16361	16935	17278	44275	36992	47231	16426	17285	17005	16003	16592	17710	15545	16539	16622	16023	16613	16594	16427	17514	17147			1025	260.082	1h_DOX_Light_13_Maximum intensity projection.czi	1h_DOX_Light
	404.341	15371	16058	16090	16185	16954	17131	43313	35900	46843	16398	17125	17153	16036	16815	17526	15504	16628	16661	15960	16568	16362	16647	17303	17131			1026	289.421	1h_DOX_Light_13_Maximum intensity projection.czi	1h_DOX_Light
	404.756	15400	15961	16227	16293	17003	17285	42445	35208	47304	16226	16962	16938	15848	16760	17662	15449	16629	16419	16026	16490	16189	16554	17142	17179			1027	72.4058	1h_DOX_Light_13_Maximum intensity projection.czi	1h_DOX_Light
	405.171	15293	16033	16206	16311	17091	17171	41811	34035	47287	16251	16952	17062	16012	16680	17770	15470	16457	16400	15912	16362	16290	16487	17288	17204			1028	61.821	1h_DOX_Light_13_Maximum intensity projection.czi	1h_DOX_Light
	405.586	15305	15962	16258	16394	16981	17029	41469	32965	47573	16117	17118	16872	15972	16486	17697	15548	16454	16528	15918	16466	16401	16469	17041	17290			1029	70.6106	1h_DOX_Light_13_Maximum intensity projection.czi	1h_DOX_Light
	406.001	15245	15968	16138	16121	17034	17037	43230	32435	48650	16233	16877	17089	16008	16640	18093	15688	16501	16572	15852	16234	16309	16333	17144	17284			1030	62.3368	1h_DOX_Light_13_Maximum intensity projection.czi	1h_DOX_Light
	406.417	15363	15958	16134	16223	16956	17254	46550	33339	48446	16210	16804	16790	15849	16540	17926	15492	16639	16585	16000	16374	16400	16290	17090	17170			1031	80.4	1h_DOX_Light_13_Maximum intensity projection.czi	1h_DOX_Light
	406.832	15272	15828	15948	16141	16720	16948	49909	34392	48905	16200	17021	16906	15876	16629	18260	15508	16470	16366	15818	16474	16279	16298	16919	17119			1032	62.8804	1h_DOX_Light_13_Maximum intensity projection.czi	1h_DOX_Light
	407.247	15383	16035	15944	16005	16868	17016	54212	35565	48591	16070	16953	16721	15878	16653	18251	15589	16453	16278	15792	16303	16300	16174	17088	17255			1033	83.2866	1h_DOX_Light_13_Maximum intensity projection.czi	1h_DOX_Light
	407.662	15309	15950	16049	16069	16873	17052	56516	37031	48500	16079	16709	16942	15888	16572	18334	15631	16443	16279	15821	16432	16353	16225	16962	17134			1034	63.7018	1h_DOX_Light_13_Maximum intensity projection.czi	1h_DOX_Light
	408.077	15345	16042	15988	16036	16683	16990	60133	38726	49366	16057	16922	16931	15945	16449	18391	15634	16504	16278	15784	16407	16242	16275	17090	16898			1035	73.1349	1h_DOX_Light_13_Maximum intensity projection.czi	1h_DOX_Light
	408.492	15346	15882	16030	16059	16737	17064	62462	40206	49831	16028	16868	16728	15801	16568	18298	15557	16435	16334	15758	16292	16121	16299	16813	16894			1036	79.2942	1h_DOX_Light_13_Maximum intensity projection.czi	1h_DOX_Light
	408.907	15481	16110	15968	16028	16694	16926	65054	41397	49244	16049	16730	16752	15878	16523	18131	15634	16380	16389	15701	16416	16226	16233	16776	17050			1037	64.4059	1h_DOX_Light_13_Maximum intensity projection.czi	1h_DOX_Light
	409.322	15437	16061	16062	16022	16597	16974	66497	43807	49356	16006	16773	16736	15869	16609	18253	15658	16413	16559	15716	16480	16297	16231	16822	16991			1038	67.4033	1h_DOX_Light_13_Maximum intensity projection.czi	1h_DOX_Light
	409.738	15426	16045	16061	15990	16560	16850	67168	45427	48841	16153	16795	16860	15862	16546	18187	15694	16575	16383	15842	16298	16230	16167	16763	16793			1039	385.234	1h_DOX_Light_13_Maximum intensity projection.czi	1h_DOX_Light
	410.153	15511	16042	15970	16256	16537	16777	67113	48246	49076	16025	16745	16463	15886	16430	18254	15570	16549	16373	15752	16394	16191	16017	16878	16759			1040	64.2191	1h_DOX_Light_13_Maximum intensity projection.czi	1h_DOX_Light
	410.568	15365	16130	15903	16010	16439	16893	66899	52377	49924	16060	16890	16574	15922	16527	18000	15708	16447	16477	15831	16314	16271	16106	16751	16676			1041	142.767	1h_DOX_Light_13_Maximum intensity projection.czi	1h_DOX_Light
	410.983	15556	16125	16030	15923	16510	16826	65824	55560	49408	15943	16913	16542	16011	16504	18310	15613	16413	16421	15709	16257	16200	16086	16803	16606			1042	66.7849	1h_DOX_Light_13_Maximum intensity projection.czi	1h_DOX_Light
	411.398	15486	16234	15998	16016	16420	16884	65273	58462	50017	16014	16919	16693	15995	16602	18412	15685	16443	16477	15754	16173	16084	16048	16673	16627			1043	65.6081	1h_DOX_Light_13_Maximum intensity projection.czi	1h_DOX_Light
	411.813	15677	16136	16018	15948	16556	16881	64275	62484	50077	16062	16815	16724	16063	16641	18260	15726	16602	16482	15782	16429	16060	16181	16784	16809			1044	64.6524	1h_DOX_Light_13_Maximum intensity projection.czi	1h_DOX_Light
	412.228	15596	16252	16235	15899	16616	16776	64199	66794	50837	15901	16831	16765	16121	16617	17878	15572	16575	16544	15783	16372	16086	16107	16690	16770			1045	64.8884	1h_DOX_Light_13_Maximum intensity projection.czi	1h_DOX_Light
	412.644	15582	16039	16154	15981	16592	17005	64892	69892	51166	15963	16929	16539	16217	16568	18127	15628	16783	16527	15832	16413	16200	16247	16916	16594			1046	63.998	1h_DOX_Light_13_Maximum intensity projection.czi	1h_DOX_Light
	413.059	15659	16364	16114	16061	16521	16849	63770	71393	52185	16120	16832	16753	16269	16539	18117	15586	16745	16504	15875	16423	16112	16218	16792	16630			1047	64.5229	1h_DOX_Light_13_Maximum intensity projection.czi	1h_DOX_Light
	413.474	15595	16216	16261	16043	16649	16948	63821	73991	53682	15894	16687	16470	16156	16470	18032	15716	16929	16616	15783	16369	16087	16289	16829	16564			1048	190.106	1h_DOX_Light_13_Maximum intensity projection.czi	1h_DOX_Light
	413.889	15565	16201	16333	16177	16678	17009	62926	74244	55958	16039	16834	16583	16249	16533	18155	15888	16861	16535	15806	16454	16109	16271	16850	16568			1049	89.3107	1h_DOX_Light_13_Maximum intensity projection.czi	1h_DOX_Light
	414.304	15529	16212	16279	16059	16696	16802	61655	74576	58201	16093	16870	16691	16255	16452	18105	15906	16919	16624	15862	16464	16128	16291	16839	16583			1050	203.278	1h_DOX_Light_13_Maximum intensity projection.czi	1h_DOX_Light
	414.719	15730	16326	16293	16134	16704	16966	59564	74971	61285	15954	16770	16512	16343	16488	18137	15791	16840	16814	15786	16506	16147	16316	16885	16558			1051	65.1466	1h_DOX_Light_13_Maximum intensity projection.czi	1h_DOX_Light
	415.134	15785	16184	16389	16052	16720	16728	56825	76143	62122	15945	16624	16686	16251	16630	18117	15943	17017	16861	15890	16668	16112	16449	16903	16538			1053	59.6268	1h_DOX_Light_13_Maximum intensity projection.czi	1h_DOX_Light
	415.55	15864	16209	16339	16264	16739	16972	53557	75299	62677	16022	16728	16844	16290	16555	17905	15825	17004	16793	15982	16619	16112	16429	16863	16587			1054	292.319	1h_DOX_Light_13_Maximum intensity projection.czi	1h_DOX_Light
	415.965	15909	16226	16221	16254	16634	16748	51359	74775	63772	16113	16801	16647	16366	16590	18053	15775	17036	16859	15865	16573	16008	16377	16830	16592			1055	167.269	1h_DOX_Light_13_Maximum intensity projection.czi	1h_DOX_Light
	416.38	15814	16371	16434	16164	16425	16941	47541	73973	62591	16089	16741	16814	16398	16513	17873	15872	16833	16963	15930	16602	16158	16125	16861	16752			1056	68.2488	1h_DOX_Light_13_Maximum intensity projection.czi	1h_DOX_Light
	416.795	15858	16459	16721	16266	16767	16796	45962	74103	62090	16327	16995	16958	16382	16502	18226	15949	16879	16814	15990	16671	16175	16307	16987	16739			1057	90.3453	1h_DOX_Light_13_Maximum intensity projection.czi	1h_DOX_Light
	417.21	15839	16338	16576	16307	16639	16823	45205	73186	62383	16086	16938	16847	16469	16422	18329	15909	16816	16707	16003	16728	16268	16498	16830	16552			1058	105.017	1h_DOX_Light_13_Maximum intensity projection.czi	1h_DOX_Light
	417.625	16057	16444	16608	16310	16928	16932	45562	73105	61016	15897	17074	16869	16295	16524	18158	16013	17165	16692	16059	16649	16225	16302	16801	16760			1059	61.1574	1h_DOX_Light_13_Maximum intensity projection.czi	1h_DOX_Light
	418.04	16115	16567	16657	16397	16835	17075	45246	71683	60870	16211	16969	16723	16289	16596	18470	16107	17063	17011	16058	16718	16050	16464	16705	16717			1060	289.8	1h_DOX_Light_13_Maximum intensity projection.czi	1h_DOX_Light
	418.455	16089	16592	16736	16424	16941	17063	45438	70291	60863	16461	17051	16845	16414	16530	18270	15980	17164	16840	16139	16566	16209	16438	16895	16661			1061	79.8777	1h_DOX_Light_13_Maximum intensity projection.czi	1h_DOX_Light
	418.871	16007	16572	16775	16237	16739	17084	45346	65598	59708	16305	16743	16867	16213	16481	18342	16142	17188	17019	16062	16928	16173	16398	16906	16843			1062	63.2892	1h_DOX_Light_13_Maximum intensity projection.czi	1h_DOX_Light
	419.286	16198	16725	16687	16353	16911	17122	45809	61575	59396	16287	16814	16907	16545	16652	18119	16115	17180	16962	16076	16853	16260	16591	16910	16765			1063	101.838	1h_DOX_Light_13_Maximum intensity projection.czi	1h_DOX_Light
	419.701	16161	16720	16779	16382	17053	17083	45090	57384	57282	16413	16965	17069	16434	16590	18086	16036	17116	17020	16231	16808	16253	16555	16884	16847			1064	168.95	1h_DOX_Light_13_Maximum intensity projection.czi	1h_DOX_Light
	420.116	16493	16886	16620	16471	17040	17327	44884	55747	54654	16302	17118	17098	16286	16617	18222	16207	17266	17017	16362	16976	16287	16718	16993	16933			1065	63.8881	1h_DOX_Light_13_Maximum intensity projection.czi	1h_DOX_Light
	420.531	16319	16686	16677	16475	17072	17212	43674	53760	53543	16416	16965	17030	16351	16647	18099	16162	17326	17120	16051	16989	16367	16550	17032	16844			1066	70.0955	1h_DOX_Light_13_Maximum intensity projection.czi	1h_DOX_Light
	420.946	16622	16761	16640	16644	17206	17020	42667	52672	51607	16362	16990	16819	16201	16587	18139	16237	17269	17004	16303	16872	16352	16665	17053	17213			1067	122.244	1h_DOX_Light_13_Maximum intensity projection.czi	1h_DOX_Light
	421.361	16674	16956	16841	16542	17105	17169	42326	50394	50191	16595	16959	17036	16293	16573	18157	16473	17355	16889	16382	16888	16160	16759	16987	16875			1068	145.328	1h_DOX_Light_13_Maximum intensity projection.czi	1h_DOX_Light
	421.777	16539	17041	16874	16515	17320	17419	42735	48562	49126	16683	16848	16875	16487	16684	18020	16139	17471	16774	16240	17045	16286	16901	17063	17063			1069	168.594	1h_DOX_Light_13_Maximum intensity projection.czi	1h_DOX_Light
	422.192	16490	16824	16785	16453	17156	17301	42402	47416	47594	16669	17026	17176	16364	16812	18330	16299	17425	17094	16418	17001	16316	16751	16753	17075			1070	104.281	1h_DOX_Light_13_Maximum intensity projection.czi	1h_DOX_Light
	422.607	16659	16887	16641	16445	17118	17325	43758	45108	46650	16642	17138	17064	16521	16811	18364	16239	17371	16725	16429	16807	16269	16698	16976	17272			1071	95.6417	1h_DOX_Light_13_Maximum intensity projection.czi	1h_DOX_Light
	423.022	16630	16785	16516	16599	17174	17362	44313	43571	47045	16647	16858	16921	16371	16783	18240	16463	17311	16773	16299	16878	16307	16881	16812	17241			1072	156.85	1h_DOX_Light_13_Maximum intensity projection.czi	1h_DOX_Light
	423.437	16336	16843	16572	16511	17049	17141	45345	40694	49808	16759	17032	17132	16604	16948	18823	16515	17250	16898	16213	16642	16117	16835	16820	17157			1073	275.11	1h_DOX_Light_13_Maximum intensity projection.czi	1h_DOX_Light
	423.852	16511	16930	16666	16548	17201	17334	46895	38814	53776	16768	16990	16907	16503	16742	19316	16334	17250	16996	16275	16894	16207	16712	17083	17267			1074	131.067	1h_DOX_Light_13_Maximum intensity projection.czi	1h_DOX_Light
	424.267	16565	16917	16726	16637	17216	17519	49625	36591	57880	16641	17086	17066	16568	16981	19194	16072	17318	16963	16287	16887	16470	16857	17036	17353			1075	108.748	1h_DOX_Light_13_Maximum intensity projection.czi	1h_DOX_Light
	424.682	16667	16859	16812	16829	17024	17525	53691	36321	60737	16512	17039	17131	16337	16989	19693	16378	17342	16830	16460	16785	16204	16969	17200	17250			1076	189.353	1h_DOX_Light_13_Maximum intensity projection.czi	1h_DOX_Light
	425.098	16396	16894	16642	16791	17278	17318	58781	36916	62694	16607	17219	16760	16419	16982	19715	16170	17357	16916	16542	16882	16055	16565	17239	16992			1077	85.1071	1h_DOX_Light_13_Maximum intensity projection.czi	1h_DOX_Light
	425.513	16071	16832	16506	16769	17228	17367	62017	37478	63876	16503	17364	16839	16620	17243	20323	16613	17138	16686	16393	16823	16176	16693	17095	16827			1078	116.246	1h_DOX_Light_13_Maximum intensity projection.czi	1h_DOX_Light
	425.928	16208	16983	16457	16734	17566	17535	65068	39197	63933	16676	17220	16896	16629	17204	20506	16564	17101	16703	16307	16770	16108	16670	17115	16907			1079	73.0693	1h_DOX_Light_13_Maximum intensity projection.czi	1h_DOX_Light
	426.343	16299	16940	16404	16552	17106	17192	67171	40508	63686	16658	17335	16894	16614	16891	20363	16732	17304	16757	16352	16701	16242	16556	17150	16882			1080	66.8539	1h_DOX_Light_13_Maximum intensity projection.czi	1h_DOX_Light
	426.758	16421	17013	16513	16909	17227	17167	69762	42129	63701	16721	17283	16960	16681	16970	21329	16494	17391	16560	16433	16766	16065	16438	17049	17095			1081	62.9284	1h_DOX_Light_13_Maximum intensity projection.czi	1h_DOX_Light
	427.173	16376	16945	16402	16747	17334	17319	71348	44178	61473	16688	17261	16760	16835	17297	21148	16587	17233	16684	16526	16692	16084	16606	16898	17076			1082	61.7116	1h_DOX_Light_13_Maximum intensity projection.czi	1h_DOX_Light
	427.588	16443	16922	16274	16589	17144	17380	74183	44369	60134	16689	17287	16888	16752	17259	20803	16494	17258	16929	16452	16621	16174	16847	16834	16707			1083	61.6133	1h_DOX_Light_13_Maximum intensity projection.czi	1h_DOX_Light
	428.004	16437	17127	16476	16749	17277	17362	76982	45926	57756	16551	17464	16830	16899	17058	21420	16309	17136	16579	16281	16608	15983	16832	16942	16793			1084	260.615	1h_DOX_Light_13_Maximum intensity projection.czi	1h_DOX_Light
	428.419	16263	16759	16312	16559	17310	17499	77292	46436	56420	16641	17667	16673	16778	17102	21263	16360	17601	16573	16320	16650	16070	16662	16851	16990			1085	77.3673	1h_DOX_Light_13_Maximum intensity projection.czi	1h_DOX_Light
	428.834	16023	16837	16485	16590	17319	17301	79103	46552	55139	16599	17336	16707	16887	17147	21651	16455	17330	16725	16289	16679	16212	16651	16997	16876			1086	66.0742	1h_DOX_Light_13_Maximum intensity projection.czi	1h_DOX_Light
	429.249	16302	17033	16405	16590	17231	17138	77570	48334	53937	16508	17506	16664	16965	17061	22526	16353	17546	16682	16346	16575	16196	16691	17126	16907			1087	107.309	1h_DOX_Light_13_Maximum intensity projection.czi	1h_DOX_Light
	429.664	16343	16913	16536	16765	17224	17120	78488	48881	53583	16475	17356	16658	16756	16949	22114	16433	17475	16803	16110	16793	15963	16747	16894	16967			1088	95.9901	1h_DOX_Light_13_Maximum intensity projection.czi	1h_DOX_Light
	430.079	16354	16882	16416	16576	17212	17337	76984	49587	52155	16976	17361	16985	16999	17624	21959	16341	17430	16593	16196	16645	16169	16606	17170	16906			1089	122.144	1h_DOX_Light_13_Maximum intensity projection.czi	1h_DOX_Light
	430.494	16446	16953	16503	16681	17108	17186	76049	49298	49121	16628	17020	16815	16858	17394	22341	16433	17338	16559	16274	16581	16120	16691	17023	16859			1090	79.443	1h_DOX_Light_13_Maximum intensity projection.czi	1h_DOX_Light
	430.909	16557	16822	16639	16850	17087	17301	75822	48349	46427	16733	17055	16765	17030	17498	21800	16410	17525	16606	16243	16614	16206	16705	16986	16857			1091	61.9669	1h_DOX_Light_13_Maximum intensity projection.czi	1h_DOX_Light
	431.325	16200	16716	16359	16566	17105	17251	74337	47698	44334	16431	17018	16841	16797	17432	21381	16363	17571	16649	16415	16705	16273	16601	16966	16998			1092	138.59	1h_DOX_Light_13_Maximum intensity projection.czi	1h_DOX_Light
	431.74	16212	17022	16731	16601	17072	17428	74508	47060	42298	16707	17143	16842	16983	17716	21533	16307	17320	16661	16397	16545	16242	16516	17068	17004			1093	82.8817	1h_DOX_Light_13_Maximum intensity projection.czi	1h_DOX_Light
	432.155	16470	16966	16528	16595	17115	17393	76786	46427	42485	16511	17093	16763	16732	17751	21276	16266	17557	16647	16411	16375	16170	16525	16946	16992			1094	62.1775	1h_DOX_Light_13_Maximum intensity projection.czi	1h_DOX_Light
	432.57	16170	16938	16558	16704	17122	17387	76791	45496	43109	16559	17100	16674	16949	17707	21415	16478	17900	16791	16284	16633	16218	16716	16988	16923			1095	68.725	1h_DOX_Light_13_Maximum intensity projection.czi	1h_DOX_Light
	432.985	16364	16921	16458	16529	16988	17247	79438	45106	43612	16767	17163	16630	17087	18106	21173	16360	17593	16765	16422	16533	16156	16620	16699	16975			1096	145.743	1h_DOX_Light_13_Maximum intensity projection.czi	1h_DOX_Light
	433.4	16222	16999	16576	16325	17073	17406	82139	44534	45093	16749	17272	16911	17002	18266	21497	16237	17605	16921	16349	16587	16300	16593	16895	16963			1097	65.6089	1h_DOX_Light_13_Maximum intensity projection.czi	1h_DOX_Light
	433.815	16486	17158	16600	16764	17131	17529	83408	44781	44930	16667	17230	16775	17042	18320	21303	16383	17424	16563	16211	16620	16193	16443	16964	17089			1099	67.9425	1h_DOX_Light_13_Maximum intensity projection.czi	1h_DOX_Light
	434.231	16244	16891	16644	16679	16941	17327	84676	45170	45143	16524	17081	16596	16802	18677	21145	16227	17470	16680	16507	16670	16072	16765	16974	16953			1101	69.9157	1h_DOX_Light_13_Maximum intensity projection.czi	1h_DOX_Light
	434.646	16099	16944	16644	16725	17337	17401	84318	45485	44841	16450	17248	16679	16984	18921	20530	16357	17560	16618	16448	16662	16140	16578	16963	16769			1102	67.5386	1h_DOX_Light_13_Maximum intensity projection.czi	1h_DOX_Light
	435.061	16262	17002	16483	16572	17120	17364	85242	43884	44806	16649	17266	16768	16898	18733	20243	16460	17414	16646	16286	16471	16130	16567	16913	16933			1103	184.098	1h_DOX_Light_13_Maximum intensity projection.czi	1h_DOX_Light
	435.476	16187	16942	16515	16668	17189	17468	86718	44277	44819	16797	17012	16751	16782	18956	20443	16396	17357	16727	16439	16585	16033	16685	17056	17032			1104	269.617	1h_DOX_Light_13_Maximum intensity projection.czi	1h_DOX_Light
	435.891	16144	16799	16570	16580	16995	17246	87699	42118	46325	16586	17148	16735	16802	18460	19598	16513	17518	16758	16277	16458	16135	16596	17131	16713			1105	61.2553	1h_DOX_Light_13_Maximum intensity projection.czi	1h_DOX_Light
	436.306	16250	16967	16502	16536	17128	17140	89105	42511	47978	16611	17272	16677	16832	18574	19944	16362	17556	16658	16380	16362	16188	16572	16887	16908			1106	65.3537	1h_DOX_Light_13_Maximum intensity projection.czi	1h_DOX_Light
	436.721	16294	16887	16606	16661	17229	17457	91546	43251	48479	16630	17239	16807	16927	18756	19936	16328	17382	16704	16358	16508	16156	16789	17046	16845			1107	62.3063	1h_DOX_Light_13_Maximum intensity projection.czi	1h_DOX_Light
	437.137	16345	16946	16478	16767	17243	17362	90509	43609	49964	16497	17417	16651	16820	18556	19746	16491	17406	16948	16492	16522	16073	16739	16962	16938			1108	66.1231	1h_DOX_Light_13_Maximum intensity projection.czi	1h_DOX_Light
	437.552	16511	16968	16657	16661	17114	17313	92903	44392	47900	16711	17280	16436	16671	18366	19954	16507	17612	16979	16298	16683	16104	16544	17320	16985			1109	567.028	1h_DOX_Light_13_Maximum intensity projection.czi	1h_DOX_Light
	437.967	16417	16884	16537	16582	17334	17477	95576	45553	47842	16698	17200	16809	16636	18568	19909	16569	17728	16755	16213	16596	16019	16535	16964	17011			1110	184.244	1h_DOX_Light_13_Maximum intensity projection.czi	1h_DOX_Light
	438.382	16743	16856	16549	16774	17164	17319	96765	46618	47431	16744	17288	16754	16600	18710	20048	16646	17545	16880	16297	16771	15920	16650	17015	16962			1111	63.5267	1h_DOX_Light_13_Maximum intensity projection.czi	1h_DOX_Light
	438.797	16507	17016	16437	16653	17395	17324	95126	47984	47250	16614	17215	16566	16575	18304	20223	16470	17356	16948	16374	16353	16074	16685	17334	16705			1112	206.026	1h_DOX_Light_13_Maximum intensity projection.czi	1h_DOX_Light
	439.212	16536	16802	16540	16695	17244	17226	96354	49355	47456	16579	17191	16462	16561	18322	20166	16327	17212	16861	16397	16643	16089	16824	17177	16836			1113	66.7359	1h_DOX_Light_13_Maximum intensity projection.czi	1h_DOX_Light
	439.627	16571	16928	16250	16559	17333	17286	96387	49432	48204	16722	17061	16633	16537	17858	20296	16399	17246	16809	16184	16596	16061	16483	17125	16685			1114	104.126	1h_DOX_Light_13_Maximum intensity projection.czi	1h_DOX_Light
	440.042	16521	16926	16351	16535	17078	17137	93783	50909	49704	16747	17300	16732	16652	17998	20697	16662	17424	16936	16396	16647	16070	16614	17095	16722			1115	64.0232	1h_DOX_Light_13_Maximum intensity projection.czi	1h_DOX_Light
	440.458	16402	17234	16195	16785	16999	17413	89942	50720	50399	16643	17315	16651	16635	18070	20488	16711	17305	16853	16412	16753	16001	16811	17115	16609			1117	65.3626	1h_DOX_Light_13_Maximum intensity projection.czi	1h_DOX_Light
	440.873	16317	16941	16630	16747	16802	17287	88776	51082	51939	16721	17422	16586	16290	18634	20500	16796	17340	16788	16333	16553	15969	16482	17382	16762			1118	102.466	1h_DOX_Light_13_Maximum intensity projection.czi	1h_DOX_Light
	441.288	16449	16794	16417	16862	17164	17276	85389	50354	52686	16727	17287	16632	16357	18957	20793	16512	17420	16913	16299	16741	16083	16452	17205	16596			1119	61.3313	1h_DOX_Light_13_Maximum intensity projection.czi	1h_DOX_Light
	441.703	16480	16729	16402	16731	17145	17275	79028	50064	52701	16730	17249	16707	16433	19925	20527	16630	17491	16946	16237	16633	16107	16460	16988	16908			1120	267.657	1h_DOX_Light_13_Maximum intensity projection.czi	1h_DOX_Light
	442.118	16540	16823	16389	16370	17435	17734	72823	50160	53578	16712	17372	16742	16431	20431	20229	16501	17408	16883	16126	16637	16066	16598	17081	16557			1121	104.853	1h_DOX_Light_13_Maximum intensity projection.czi	1h_DOX_Light
	442.533	16449	17019	16364	16443	17260	17548	67376	50558	52736	16723	17252	16615	16392	21010	20067	16689	17304	16841	16158	16548	15991	16710	17092	16838			1122	136.151	1h_DOX_Light_13_Maximum intensity projection.czi	1h_DOX_Light
	442.948	16480	17006	16476	16477	17167	17523	63224	52822	52254	16625	17290	16590	16521	21848	19958	16696	17386	17008	16254	16530	16022	16469	17055	16490			1123	60.839	1h_DOX_Light_13_Maximum intensity projection.czi	1h_DOX_Light
	443.364	16080	17184	16510	16622	17221	17337	60352	53590	51691	16741	17082	16609	16645	22040	19267	16633	17360	17124	16367	16822	16128	16361	17185	16627			1124	219.078	1h_DOX_Light_13_Maximum intensity projection.czi	1h_DOX_Light
	443.779	16164	16903	16474	16599	17103	17496	61520	55160	52191	16822	17244	16715	16479	22035	19337	16911	17163	17013	16286	16666	16077	16585	17185	16571			1125	66.016	1h_DOX_Light_13_Maximum intensity projection.czi	1h_DOX_Light
	444.194	16374	16913	16388	16763	17170	17383	61575	55106	53636	16654	17030	16530	16333	22192	18561	16755	17356	16740	16083	16636	16056	16568	17323	16620			1127	140.111	1h_DOX_Light_13_Maximum intensity projection.czi	1h_DOX_Light
	444.609	16494	17041	16432	16576	17107	17276	62914	55868	54795	16552	17065	16627	16522	21699	18406	16502	17141	16946	16088	16693	16001	16363	17245	16457			1128	61.9978	1h_DOX_Light_13_Maximum intensity projection.czi	1h_DOX_Light
	445.024	16166	16994	16738	16401	17208	17089	63820	56803	54222	16553	17348	16532	16592	21712	17992	16627	17375	16858	16174	16633	16035	16349	17091	16473			1129	87.0145	1h_DOX_Light_13_Maximum intensity projection.czi	1h_DOX_Light
	445.439	16224	16867	16364	16557	17203	17076	64767	56979	54087	16606	17221	16576	16898	22111	17463	16549	17483	17170	16215	16538	16140	16354	17228	16394			1130	61.3529	1h_DOX_Light_13_Maximum intensity projection.czi	1h_DOX_Light
	445.854	16222	16985	16396	16686	17176	17333	64341	56196	52449	16562	17403	16703	16914	21928	17612	16641	17387	16961	16120	16634	16078	16375	17141	16405			1131	63.284	1h_DOX_Light_13_Maximum intensity projection.czi	1h_DOX_Light
	446.269	16444	16993	16318	16792	17256	17233	65170	56111	50939	16599	17167	16804	17098	22135	17458	16767	17474	17229	16312	16592	16163	16460	17437	16582			1132	208.623	1h_DOX_Light_13_Maximum intensity projection.czi	1h_DOX_Light
	446.685	16335	16928	16199	16689	17234	17239	65849	56176	51103	16631	17202	16904	17169	21850	17319	16428	17874	17097	16306	16674	16148	16527	17300	16821			1134	67.3704	1h_DOX_Light_13_Maximum intensity projection.czi	1h_DOX_Light
	447.1	16334	16781	16363	16702	17263	17228	65307	55150	50080	16659	17279	16726	17324	21455	17456	16429	17449	17063	16239	16690	16071	16759	17043	16714			1135	65.1	1h_DOX_Light_13_Maximum intensity projection.czi	1h_DOX_Light
	447.515	16364	16923	16210	16747	17151	17212	65753	54958	48456	16643	17118	16951	17493	21606	17240	16605	17557	17207	16114	16690	15892	16707	17296	16755			1136	65.4394	1h_DOX_Light_13_Maximum intensity projection.czi	1h_DOX_Light
	447.93	16383	16840	16221	16591	17210	17298	65445	53598	47811	16580	16997	16842	17508	21311	17536	16408	17593	17098	16162	16604	15971	16478	17200	16716			1137	163.711	1h_DOX_Light_13_Maximum intensity projection.czi	1h_DOX_Light
	448.345	16424	16885	16362	16770	17376	17353	67870	51457	46702	16709	16952	16759	17746	20759	17353	16343	17607	17260	16316	16699	16160	16525	17231	16812			1138	123.966	1h_DOX_Light_13_Maximum intensity projection.czi	1h_DOX_Light
	448.76	16363	16984	16355	16431	17288	17463	70672	51570	45894	16537	17209	16741	17920	21010	17439	16699	17497	17187	16229	16850	16122	16611	17102	16585			1139	62.4094	1h_DOX_Light_13_Maximum intensity projection.czi	1h_DOX_Light
	449.175	16390	16950	16417	16469	17411	17172	73500	51879	43445	16317	17041	16755	18050	21046	17550	16748	17556	17340	16340	16694	16258	16804	17237	16686			1140	76.9694	1h_DOX_Light_13_Maximum intensity projection.czi	1h_DOX_Light
	449.591	16159	16989	16299	16721	17431	17406	80491	54348	40915	16528	17202	16865	17852	21455	17492	16643	17369	17102	16160	16842	16036	16495	16908	16690			1141	62.6175	1h_DOX_Light_13_Maximum intensity projection.czi	1h_DOX_Light
	450.006	16119	16956	16197	16638	17585	17360	84592	56137	39191	16652	16990	16885	18281	21897	17675	16600	17383	17143	16220	16913	16073	16726	16973	16645			1142	206.22	1h_DOX_Light_13_Maximum intensity projection.czi	1h_DOX_Light
	450.421	16455	16895	16162	16665	17195	17105	88937	56975	37604	16458	17084	16757	18366	22527	17708	16647	17562	17065	16112	16714	15974	16770	16806	16615			1143	103.284	1h_DOX_Light_13_Maximum intensity projection.czi	1h_DOX_Light
	450.836	16276	16723	16257	16894	17179	17356	89617	58143	36776	16492	17176	16781	18254	23244	17775	16651	17594	17087	16277	16827	16090	16873	16779	16841			1144	107.697	1h_DOX_Light_13_Maximum intensity projection.czi	1h_DOX_Light
	451.251	16127	16682	16364	16642	17050	17192	90038	61561	38041	16882	17143	16731	18005	23640	17877	16572	17447	16936	16261	16809	15945	16830	16996	16627			1145	64.7393	1h_DOX_Light_13_Maximum intensity projection.czi	1h_DOX_Light
	451.666	16343	16984	16341	16698	17349	17301	90731	63203	43385	16722	17267	16917	18134	23756	17712	16402	17243	16894	16224	16732	16028	16849	17030	16576			1146	62.9505	1h_DOX_Light_13_Maximum intensity projection.czi	1h_DOX_Light
	452.081	16462	16838	16378	16698	17310	17421	89603	65742	49320	16643	17071	16613	18476	24712	17638	16439	17391	17019	16212	16639	15992	16952	17138	16862			1147	67.6368	1h_DOX_Light_13_Maximum intensity projection.czi	1h_DOX_Light
	452.496	16242	16812	16366	16413	17569	17369	88333	69909	56645	16507	17109	16600	18375	25196	18075	16636	17475	17034	16258	16903	15991	16613	17130	16875			1148	63.5662	1h_DOX_Light_13_Maximum intensity projection.czi	1h_DOX_Light
	452.912	16206	16769	16227	16587	17085	17346	86999	72586	62513	16591	17212	16691	18172	25024	17684	16839	17443	17145	16123	16895	16162	16693	17138	16714			1149	64.5739	1h_DOX_Light_13_Maximum intensity projection.czi	1h_DOX_Light
	453.327	16188	16901	16422	16704	17288	17110	85301	72911	68013	16648	17167	16679	18235	24703	17972	16647	17510	16883	16231	16723	16173	16571	17017	16647			1150	61.7896	1h_DOX_Light_13_Maximum intensity projection.czi	1h_DOX_Light
	453.742	16184	16814	16281	16409	17313	17447	84142	74791	71833	16547	17406	16578	18547	25105	17886	16642	17550	16894	16030	16608	16090	16874	17259	16791			1151	66.9362	1h_DOX_Light_13_Maximum intensity projection.czi	1h_DOX_Light
	454.157	16388	16813	16300	16606	17232	17359	82889	74588	77276	16583	17255	16807	18631	24605	17991	16575	17518	16729	16134	16839	16197	16666	17160	16768			1152	94.3994	1h_DOX_Light_13_Maximum intensity projection.czi	1h_DOX_Light
	454.572	16567	16774	16170	16772	17199	17117	82725	76674	80168	16618	17286	16715	18749	25089	17894	16785	17512	16768	15986	16782	16069	16567	17266	16958			1153	63.5308	1h_DOX_Light_13_Maximum intensity projection.czi	1h_DOX_Light
	454.987	16393	17074	16339	16434	17146	17299	80517	76542	84274	16634	17185	16635	18541	24920	18005	16601	17298	16877	16033	16701	16199	16766	17127	16673			1154	199.506	1h_DOX_Light_13_Maximum intensity projection.czi	1h_DOX_Light
	455.402	16246	16942	16326	16611	17205	17072	78849	75950	86924	16416	17694	16635	18713	25176	17979	16594	17330	16758	16040	16881	16132	16711	17107	16625			1155	145.32	1h_DOX_Light_13_Maximum intensity projection.czi	1h_DOX_Light
	455.818	16511	16704	16325	16540	17329	17134	75122	75295	92838	16506	17388	16589	18417	25274	17894	16753	17260	16995	16095	16789	16183	16573	17116	16971			1156	62.9136	1h_DOX_Light_13_Maximum intensity projection.czi	1h_DOX_Light
	456.233	16290	16691	16251	16437	17375	17213	71423	75041	98681	16605	17415	16621	19277	24640	18505	16547	17381	16831	16168	16687	16262	16690	17195	16885			1157	152.413	1h_DOX_Light_13_Maximum intensity projection.czi	1h_DOX_Light
	456.648	16223	16868	16417	16793	17243	17070	70718	73242	100794	16519	17446	16554	19325	23309	18719	16483	17404	17036	15999	16628	16211	16819	17096	16715			1158	62.5514	1h_DOX_Light_13_Maximum intensity projection.czi	1h_DOX_Light
	457.063	16158	16820	16428	16655	17060	17210	69910	72932	103001	16671	17303	16745	19589	22803	18769	16437	17518	17047	16210	16614	16247	16414	17423	16813			1159	64.4816	1h_DOX_Light_13_Maximum intensity projection.czi	1h_DOX_Light
	457.478	16355	16686	16143	16428	17238	17247	68627	70563	100605	16513	17246	16710	19919	22539	18882	16314	17315	17017	16141	16723	16329	16653	17473	16750			1160	83.1563	1h_DOX_Light_13_Maximum intensity projection.czi	1h_DOX_Light
	457.893	16171	16767	16197	16491	17308	17239	68438	68730	98896	16588	17189	16400	20165	21455	19316	16248	17172	16849	16185	16645	16227	16335	17675	16828			1161	67.9393	1h_DOX_Light_13_Maximum intensity projection.czi	1h_DOX_Light
	458.308	16390	16851	16292	16472	17260	17293	68625	68106	96036	16490	17259	16507	19930	20922	19680	16353	17404	16968	16058	16658	16128	16602	17336	16969			1162	81.3171	1h_DOX_Light_13_Maximum intensity projection.czi	1h_DOX_Light
	458.723	16305	16776	16302	16392	17211	16850	66684	67119	94048	16502	17487	16597	20071	20837	19951	16262	17252	17110	15838	16889	16052	16446	17484	16854			1163	338.925	1h_DOX_Light_13_Maximum intensity projection.czi	1h_DOX_Light
	459.139	16275	16856	16438	16652	17417	16903	65912	65292	93595	16386	17196	16688	20321	20113	20611	16320	17406	16844	16144	16753	16066	16442	17671	16904			1164	71.0256	1h_DOX_Light_13_Maximum intensity projection.czi	1h_DOX_Light
	459.554	16244	16850	16449	16378	17234	17069	66123	65175	90689	16564	17196	16820	21209	20540	20606	16371	17487	16864	16089	16800	16059	16492	17629	16900			1165	64.1174	1h_DOX_Light_13_Maximum intensity projection.czi	1h_DOX_Light
	459.969	16303	16911	16397	16442	17154	17243	65653	63782	87625	16194	17254	16730	21440	20178	20957	16375	17298	16875	16210	16565	16409	16466	17782	16877			1166	61.3063	1h_DOX_Light_13_Maximum intensity projection.czi	1h_DOX_Light
	460.384	16373	16653	16235	16681	17354	17235	65594	62225	85637	16484	16967	16539	22371	20149	21124	16494	17321	16775	16117	16485	16203	16526	17645	16707			1167	70.0946	1h_DOX_Light_13_Maximum intensity projection.czi	1h_DOX_Light
	460.799	16284	16801	16288	16548	17246	17091	64229	58367	80915	16518	17131	16572	22647	20364	21537	16363	17693	16795	16186	16554	16133	16309	17960	16725			1168	229.82	1h_DOX_Light_13_Maximum intensity projection.czi	1h_DOX_Light
	461.214	16072	17107	16514	16643	17341	17253	63586	56451	79636	16504	17144	16819	23542	20361	21907	16341	17580	16831	16049	16689	15975	16742	17941	16667			1169	221.4	1h_DOX_Light_13_Maximum intensity projection.czi	1h_DOX_Light
	461.629	16183	17209	16385	16628	17621	17052	60445	56020	78248	16531	16913	16587	24333	20165	21762	16159	17559	17069	16147	16739	16207	16483	17760	16735			1170	61.4292	1h_DOX_Light_13_Maximum intensity projection.czi	1h_DOX_Light
	462.045	16357	16922	16457	16457	17347	17132	58181	57181	77174	16490	17280	16766	24732	20216	22440	16202	17662	16886	16298	16856	16288	16711	17833	16849			1171	75.9667	1h_DOX_Light_13_Maximum intensity projection.czi	1h_DOX_Light
	462.46	16206	17139	16269	16606	17275	17014	56691	57639	75183	16584	17094	16775	25151	20248	23096	16265	17502	16924	16347	16900	16184	16429	17741	16899			1172	67.5355	1h_DOX_Light_13_Maximum intensity projection.czi	1h_DOX_Light
	462.875	16268	16963	16396	16690	17379	17047	54629	56738	73927	16549	17177	16864	25449	19603	22949	16349	17481	17021	16219	16679	16355	16375	17652	16836			1173	70.4171	1h_DOX_Light_13_Maximum intensity projection.czi	1h_DOX_Light
	463.29	16405	17144	16331	16484	17389	17272	54023	57999	72557	16613	17253	16798	25093	19934	23734	16237	17392	17029	15979	16749	16029	16316	17692	16786			1174	61.4429	1h_DOX_Light_13_Maximum intensity projection.czi	1h_DOX_Light
	463.705	16246	16903	16174	16487	17589	17084	54227	56380	71491	16487	17394	16997	26195	19377	23006	16404	17617	16960	16004	16799	16069	16384	17882	16680			1175	62.2462	1h_DOX_Light_13_Maximum intensity projection.czi	1h_DOX_Light
	464.12	16368	16926	16257	16594	17428	17420	56227	56868	68707	16472	17113	16908	26539	19086	22735	16294	17681	16905	16106	16827	16162	16253	17535	16574			1176	62.7973	1h_DOX_Light_13_Maximum intensity projection.czi	1h_DOX_Light
	464.535	16594	16930	16258	16717	17389	17036	59184	56002	64670	16379	17239	16964	27365	19070	22549	16283	17559	16995	16281	16922	16185	16441	17681	16867			1177	112.368	1h_DOX_Light_13_Maximum intensity projection.czi	1h_DOX_Light
	464.951	16243	16819	16313	16702	17279	17008	61527	56427	61625	16515	17229	17095	27989	19002	22417	16492	17589	17117	16071	16852	16367	16412	17619	16715			1178	203.331	1h_DOX_Light_13_Maximum intensity projection.czi	1h_DOX_Light
	465.366	16345	16731	16390	16498	17184	17240	63052	56417	60884	16583	17209	16922	28266	18946	22413	16379	17564	16901	16035	16784	16235	16454	17562	16709			1179	64.4731	1h_DOX_Light_13_Maximum intensity projection.czi	1h_DOX_Light
	465.781	16206	16874	16435	16491	17224	17268	64097	54099	56971	16343	17186	16636	28632	18669	22374	16457	17625	16940	15992	16600	16180	16391	17435	16434			1180	102.597	1h_DOX_Light_13_Maximum intensity projection.czi	1h_DOX_Light
	466.196	16084	16784	16516	16542	17286	17543	62966	52475	54469	16280	17014	16608	28770	18683	21877	16407	17427	16835	16180	16783	16184	16513	17520	16594			1181	104.487	1h_DOX_Light_13_Maximum intensity projection.czi	1h_DOX_Light
	466.611	16368	16915	16472	16512	17280	17353	63225	51993	50652	16313	17282	16646	28465	18679	21398	16464	17539	16879	15995	16898	16132	16353	17484	16893			1182	162.095	1h_DOX_Light_13_Maximum intensity projection.czi	1h_DOX_Light
	467.026	16340	16971	16296	16499	17051	16954	62704	50125	48509	16411	17301	16615	28705	18468	21523	16436	17582	16817	16098	16592	16107	16567	17275	16660			1183	65.5653	1h_DOX_Light_13_Maximum intensity projection.czi	1h_DOX_Light
	467.441	16314	16800	16232	16675	17512	17447	63229	48755	47253	16241	17256	16788	28827	18217	21868	16492	17679	16875	16061	16666	16125	16324	17132	16851			1184	93.5533	1h_DOX_Light_13_Maximum intensity projection.czi	1h_DOX_Light
	467.856	16368	16758	16494	16607	17356	17363	64726	46559	47291	16407	17282	16665	28736	18323	22903	16581	17476	16869	16299	16489	16135	16380	17295	16813			1185	61.6933	1h_DOX_Light_13_Maximum intensity projection.czi	1h_DOX_Light
	468.272	16628	16791	16457	16545	17339	17222	65780	44760	47701	16354	17216	16607	29343	18481	23909	16397	17644	16714	16018	16626	16125	16445	17157	16881			1186	63.668	1h_DOX_Light_13_Maximum intensity projection.czi	1h_DOX_Light
	468.687	16463	16838	16365	16451	17136	17268	66715	44920	48705	16551	17213	16560	29405	18714	24540	16469	17750	16985	15974	16730	16130	16317	17170	16819			1188	90.4874	1h_DOX_Light_13_Maximum intensity projection.czi	1h_DOX_Light
	469.102	16443	16910	16341	16606	17111	17425	67591	43759	49305	16357	17247	16722	28785	18564	24099	16470	17718	16999	16267	16623	16176	16387	17506	16845			1189	89.7702	1h_DOX_Light_13_Maximum intensity projection.czi	1h_DOX_Light
	469.517	16618	16759	16502	16489	17144	17189	66502	43251	50256	16539	17143	16641	27868	18809	24862	16411	17731	17098	16285	16855	16152	16412	17229	16949			1190	66.3626	1h_DOX_Light_13_Maximum intensity projection.czi	1h_DOX_Light
	469.932	16474	16570	16613	16615	17087	17282	64582	44189	51312	16634	17204	16749	27300	18441	24638	16244	17761	17046	16131	16619	16124	16408	17123	16892			1191	199.273	1h_DOX_Light_13_Maximum intensity projection.czi	1h_DOX_Light
	470.347	16470	16835	16440	16587	17225	17302	63206	45003	52871	16426	17115	16800	27338	18757	25243	16385	17619	16941	16198	16575	16138	16371	17297	16857			1192	181.279	1h_DOX_Light_13_Maximum intensity projection.czi	1h_DOX_Light
	470.762	16678	16675	16511	16727	17106	17376	60779	44605	53713	16413	17437	16820	26036	19070	25387	16464	17902	17119	16147	16643	16188	16491	17236	16659			1193	489.02	1h_DOX_Light_13_Maximum intensity projection.czi	1h_DOX_Light
	471.178	16465	16626	16375	16651	17379	17279	57810	45130	54251	16523	17168	16976	25828	18706	25532	16434	17631	16991	16122	16897	16105	16437	17229	16760			1194	126.837	1h_DOX_Light_13_Maximum intensity projection.czi	1h_DOX_Light
	471.593	16360	16627	16294	16557	17201	17259	54043	44517	55136	16587	17436	16517	25391	18858	25555	16226	17634	17238	16061	16686	16068	16403	17089	16985			1195	86.2041	1h_DOX_Light_13_Maximum intensity projection.czi	1h_DOX_Light
	472.008	16449	16727	16286	16704	17246	17237	51044	44304	56506	16573	17456	16719	25266	18670	25197	16290	17425	16966	16111	16772	16159	16409	17355	16790			1196	174.283	1h_DOX_Light_13_Maximum intensity projection.czi	1h_DOX_Light
	472.423	16692	16655	16171	16708	17502	17580	48460	45481	58266	16582	17408	16541	25071	18678	25970	16400	17850	16819	16060	16638	16085	16452	17561	16761			1197	62.9375	1h_DOX_Light_13_Maximum intensity projection.czi	1h_DOX_Light
	472.838	16640	16531	16482	16741	17533	17517	46072	48340	59059	16627	17203	16675	25002	18527	25778	16366	17640	16735	16303	16767	16097	16208	17347	17095			1198	84.1217	1h_DOX_Light_13_Maximum intensity projection.czi	1h_DOX_Light
	473.253	16519	16624	16481	16630	17379	17363	45826	51016	61965	16671	17516	16589	24509	18713	26040	16151	17509	16648	16060	16624	16185	16373	17385	16645			1199	290.074	1h_DOX_Light_13_Maximum intensity projection.czi	1h_DOX_Light
	473.668	16357	16841	16414	16576	17501	17541	46828	55069	62949	16687	17285	16639	23985	18865	25225	16317	17720	16892	16261	16616	16146	16283	17293	16827			1200	63.0752	1h_DOX_Light_13_Maximum intensity projection.czi	1h_DOX_Light
	474.083	16594	16743	16431	16668	17541	17390	48023	59034	66124	16453	17270	16863	23970	18938	24962	15999	17523	16744	16133	16671	16064	16391	17366	16861			1201	64.0319	1h_DOX_Light_13_Maximum intensity projection.czi	1h_DOX_Light
	474.499	16564	16811	16530	16638	17594	17261	49044	63314	67113	16632	17404	16810	23657	19128	24722	16285	17628	16918	16137	16670	16075	16476	17106	16759			1202	70.8545	1h_DOX_Light_13_Maximum intensity projection.czi	1h_DOX_Light
	474.914	16576	16634	16388	16683	17507	17110	50498	66322	68983	16484	17257	16561	23476	18808	24534	16496	17503	16961	16097	16565	16244	16212	17304	16757			1203	162.334	1h_DOX_Light_13_Maximum intensity projection.czi	1h_DOX_Light
	475.329	16515	16583	16374	16603	17682	17230	51247	69066	69559	16657	17430	16828	22461	19136	23417	16517	17763	16910	16093	16820	16253	16360	17375	16691			1204	267.32	1h_DOX_Light_13_Maximum intensity projection.czi	1h_DOX_Light
	475.744	16460	16766	16489	16680	17457	17413	53563	72309	71286	16527	17408	16655	22991	19506	22754	16601	17345	17034	16037	16779	16067	16453	17421	16833			1205	64.0256	1h_DOX_Light_13_Maximum intensity projection.czi	1h_DOX_Light
	476.159	16719	16670	16253	16467	17711	17315	56419	70548	70438	16387	17344	16747	22610	19528	22312	16596	17529	17210	16018	16802	16044	16591	17366	17140			1206	63.549	1h_DOX_Light_13_Maximum intensity projection.czi	1h_DOX_Light
	476.574	16600	17099	16508	16493	17757	17485	60390	71926	70735	16436	17317	16725	22244	19681	22170	16603	17351	17108	16063	16632	16131	16177	17216	16938			1207	68.263	1h_DOX_Light_13_Maximum intensity projection.czi	1h_DOX_Light
	476.989	16425	16894	16380	16497	17522	17646	64527	75430	70133	16485	17225	16582	22312	19549	21859	16576	17699	17140	16076	16821	16022	16299	17137	16863			1208	67.3281	1h_DOX_Light_13_Maximum intensity projection.czi	1h_DOX_Light
	477.405	16487	16917	16293	16559	17443	17492	66378	75904	69413	16534	17399	16841	22838	19470	21545	16537	17430	16963	16034	16686	16200	16324	17268	16913			1209	124.557	1h_DOX_Light_13_Maximum intensity projection.czi	1h_DOX_Light
	477.82	16566	16869	16279	16557	17635	17502	68286	74650	69853	16812	17385	16841	22378	19184	21500	16593	17578	16779	16094	16657	16176	16346	17409	16897			1210	63.8481	1h_DOX_Light_13_Maximum intensity projection.czi	1h_DOX_Light
	478.235	16829	16764	16422	16725	17664	17424	70834	73254	71494	16480	17323	16703	21650	19790	20943	16451	17371	16998	16080	16658	16453	16421	17341	17000			1211	147.852	1h_DOX_Light_13_Maximum intensity projection.czi	1h_DOX_Light
	478.65	16557	16920	16508	16611	17758	17407	71581	72159	70913	16655	17308	16873	20959	19871	21130	16583	17488	17017	16160	16547	16174	16374	17224	17174			1212	61.7774	1h_DOX_Light_13_Maximum intensity projection.czi	1h_DOX_Light
	479.065	16590	16917	16425	16741	17827	17489	71122	71155	71073	16485	17294	16802	20899	19800	21086	16412	17178	16778	16029	16615	16261	16493	17149	17043			1213	63.985	1h_DOX_Light_13_Maximum intensity projection.czi	1h_DOX_Light
	479.48	16395	16869	16456	16630	17529	17359	71106	68509	70146	16559	17198	16760	20812	20394	21848	16518	17187	17228	15929	16382	16265	16639	16956	16867			1214	137.4	1h_DOX_Light_13_Maximum intensity projection.czi	1h_DOX_Light
	479.895	16575	16615	16582	16745	17380	17169	68667	66311	68383	16750	17410	16864	20732	19950	21909	16620	17269	16932	15998	16707	16090	16679	17108	16970			1215	66.4681	1h_DOX_Light_13_Maximum intensity projection.czi	1h_DOX_Light
	480.31	16612	16735	16417	16932	17647	17524	66583	63688	66042	16504	17302	16754	19906	20162	22510	16487	17328	16959	16067	16504	16365	16656	17117	16980			1216	137.458	1h_DOX_Light_13_Maximum intensity projection.czi	1h_DOX_Light
	480.726	16733	16743	16536	16630	17574	17514	64688	63364	63695	16497	17336	16728	19786	20119	23480	16460	17271	17001	16153	16678	16270	16569	17086	17269			1217	69.238	1h_DOX_Light_13_Maximum intensity projection.czi	1h_DOX_Light
	481.141	16589	16760	16604	16492	17684	17528	65462	61952	60716	16520	17505	16769	19690	20364	24135	16455	17092	17194	16047	16501	16259	16345	17189	17061			1219	103.869	1h_DOX_Light_13_Maximum intensity projection.czi	1h_DOX_Light
	481.556	16608	16636	16644	16804	17788	17497	66029	58809	59313	16436	17324	16655	19912	20285	24843	16606	17180	17286	16032	16863	16361	16434	17044	17205			1220	64.5852	1h_DOX_Light_13_Maximum intensity projection.czi	1h_DOX_Light
	481.971	16408	16868	16569	16593	17995	17155	67920	56043	57287	16696	17408	16856	20622	19967	25755	16526	17103	17252	16119	16698	16303	16399	16879	17119			1221	64.3582	1h_DOX_Light_13_Maximum intensity projection.czi	1h_DOX_Light
	482.386	16367	16823	16389	16717	17486	17185	68866	52258	55290	16567	17374	16812	20970	20106	26370	16573	16941	17143	16120	16576	16167	16433	17386	17019			1222	62.5429	1h_DOX_Light_13_Maximum intensity projection.czi	1h_DOX_Light
	482.801	16341	16931	16597	16736	17503	17404	69658	47655	53358	16637	17301	16887	21686	19761	26248	16472	16994	17249	16081	16487	16243	16189	17234	16987			1223	111.133	1h_DOX_Light_13_Maximum intensity projection.czi	1h_DOX_Light
	483.216	16653	16972	16582	16465	17874	17620	69429	44085	53154	16681	17458	16614	22235	19912	26653	16485	17112	17133	16079	16906	16249	16278	17142	16900			1224	64.2635	1h_DOX_Light_13_Maximum intensity projection.czi	1h_DOX_Light
	483.632	16622	16756	16323	16678	17676	17387	69623	39108	52881	16511	17402	16707	22615	19721	27127	16564	17183	16974	16107	16742	16208	16445	17342	17147			1225	203.51	1h_DOX_Light_13_Maximum intensity projection.czi	1h_DOX_Light
	484.047	16562	16889	16416	16574	17452	17650	66967	38118	51848	16219	17126	16782	23581	19717	27192	16452	16899	17077	16126	16660	16308	16271	17216	16945			1226	64.0632	1h_DOX_Light_13_Maximum intensity projection.czi	1h_DOX_Light
	484.462	16263	16897	16650	16610	17454	17355	65431	37791	52603	16474	17282	16739	25253	19473	26864	16701	16995	16963	15959	16785	16220	16443	17230	17165			1227	150.263	1h_DOX_Light_13_Maximum intensity projection.czi	1h_DOX_Light
	484.877	16363	16854	16519	16540	17542	17479	62607	37350	53967	16720	17218	16565	26903	19300	26529	16522	16963	17171	16028	16572	16304	16489	17150	17165			1228	63.3626	1h_DOX_Light_13_Maximum intensity projection.czi	1h_DOX_Light
	485.292	16629	16810	16425	16816	17582	17289	60915	37143	55324	16529	17355	16816	28898	19302	26562	16472	16932	17203	16049	16840	16492	16332	17313	16918			1229	65.1103	1h_DOX_Light_13_Maximum intensity projection.czi	1h_DOX_Light
	485.707	16748	16903	16441	16637	17595	17105	62123	37583	55378	16365	17361	16811	30573	18800	26501	16566	17157	17109	16088	16640	16135	16247	17350	16686			1230	158.637	1h_DOX_Light_13_Maximum intensity projection.czi	1h_DOX_Light
	486.122	16616	16884	16572	16397	17734	17405	64449	37175	55721	16432	17073	16921	32137	18930	26428	16369	16823	16891	15940	16672	16327	16211	17195	16834			1231	73.3324	1h_DOX_Light_13_Maximum intensity projection.czi	1h_DOX_Light
	486.537	16707	16845	16568	16397	17473	16998	65782	36269	56396	16545	17111	16893	32596	18922	25862	16396	16820	16797	16117	16429	16238	16375	17137	16977			1232	202.186	1h_DOX_Light_13_Maximum intensity projection.czi	1h_DOX_Light
	486.953	16360	17018	16564	16425	17615	17187	67337	35427	56555	16283	17182	16541	33378	18649	25269	16296	16920	16661	16112	16568	16199	16208	17402	16765			1233	193.088	1h_DOX_Light_13_Maximum intensity projection.czi	1h_DOX_Light
	487.368	16776	16896	16520	16497	17383	17223	65023	35243	55693	16344	17049	17094	34209	19330	24697	16498	16860	17017	16045	16722	16193	16198	17228	16827			1234	106.217	1h_DOX_Light_13_Maximum intensity projection.czi	1h_DOX_Light
	487.783	16708	16885	16434	16500	17572	17210	62641	34836	56054	16382	17206	16912	34598	20045	23638	16458	17004	16873	16087	16739	16415	16253	17051	16579			1235	63.3889	1h_DOX_Light_13_Maximum intensity projection.czi	1h_DOX_Light
	488.198	16771	16882	16465	16507	17644	16987	58212	34873	56203	16335	17129	16955	34928	20878	22959	16600	16874	16934	16106	16531	16216	16315	16924	16850			1236	63.3597	1h_DOX_Light_13_Maximum intensity projection.czi	1h_DOX_Light
	488.613	16599	17010	16329	16514	17665	17187	55839	34991	58641	16368	17343	16882	35249	21963	22670	16387	17023	16875	16023	16516	16206	16235	16905	17051			1237	117.331	1h_DOX_Light_13_Maximum intensity projection.czi	1h_DOX_Light
	489.028	16446	16831	16441	16537	17650	16970	57401	35136	60905	16302	17272	16896	35877	22752	21255	16575	17140	17035	15925	16504	16169	16173	17068	16684			1238	112.525	1h_DOX_Light_13_Maximum intensity projection.czi	1h_DOX_Light
	489.443	16533	16884	16346	16491	17755	17128	60828	36003	61821	16355	17198	16864	36431	23328	20692	16283	16985	16766	16028	16655	16058	16381	17194	16875			1239	59.8344	1h_DOX_Light_13_Maximum intensity projection.czi	1h_DOX_Light
	489.859	16535	16789	16574	16685	17619	17047	63088	36526	62091	16499	16993	16868	36483	24097	20312	16260	16945	17087	16135	16695	16143	16466	17058	16898			1240	122.591	1h_DOX_Light_13_Maximum intensity projection.czi	1h_DOX_Light
	490.274	16575	16822	16524	16790	17600	16970	67906	38301	62887	16472	17000	16800	35920	24324	19965	16495	16993	16791	16020	16625	16179	16366	17039	16731			1241	207.067	1h_DOX_Light_13_Maximum intensity projection.czi	1h_DOX_Light
	490.689	16536	16976	16617	16548	17576	17172	70765	41217	62717	16484	17209	16823	36692	24985	19339	16220	16897	16851	15999	16431	16011	16364	17066	16734			1243	60.338	1h_DOX_Light_13_Maximum intensity projection.czi	1h_DOX_Light
	491.104	16475	16707	16591	16796	17594	17238	72940	42861	62742	16444	17135	16880	36535	25873	19358	16256	16702	17046	15932	16420	16217	16366	17295	16900			1244	61.906	1h_DOX_Light_13_Maximum intensity projection.czi	1h_DOX_Light
	491.519	16575	16933	16517	16610	17684	17258	73901	45152	63500	16267	17322	16928	36869	25649	19956	16438	16972	16864	16038	16562	16159	16182	17234	16843			1245	119.22	1h_DOX_Light_13_Maximum intensity projection.czi	1h_DOX_Light
	491.934	16688	16771	16472	16603	17405	17163	75013	47524	64801	16468	17186	16785	36494	26498	20065	16374	17028	16965	15919	16465	16169	16466	17058	16816			1246	61.6292	1h_DOX_Light_13_Maximum intensity projection.czi	1h_DOX_Light
	492.349	16663	16777	16618	16761	17691	17157	77179	48835	64708	16425	17051	16784	36714	27730	20005	16426	16743	17077	15811	16374	16148	16270	17072	16880			1247	86.504	1h_DOX_Light_13_Maximum intensity projection.czi	1h_DOX_Light
	492.765	16582	16782	16559	16498	17347	16980	79537	50108	64679	16343	17236	16769	36498	28380	20120	16287	17034	16894	16040	16364	16046	16347	16889	16756			1248	80.1146	1h_DOX_Light_13_Maximum intensity projection.czi	1h_DOX_Light
	493.18	16498	16585	16598	16656	17816	16947	78462	51290	65104	16413	17373	16835	36387	28331	20370	16348	17050	17144	15910	16429	15972	16215	17174	16628			1249	63.277	1h_DOX_Light_13_Maximum intensity projection.czi	1h_DOX_Light
	493.595	16388	16684	16676	16421	17752	17050	77572	51883	64757	16431	17165	16960	37493	28704	20952	16288	16889	16924	15927	16457	16011	16403	16831	16708			1250	77.7867	1h_DOX_Light_13_Maximum intensity projection.czi	1h_DOX_Light
	494.01	16637	16645	16836	16681	17551	17183	77595	53487	64770	16493	17291	16762	38268	28660	20600	16335	16989	16885	15969	16518	16163	16313	17226	16866			1251	231.709	1h_DOX_Light_13_Maximum intensity projection.czi	1h_DOX_Light
	494.425	16617	16708	16795	16497	17631	17255	76983	54605	64927	16404	17188	16815	38468	28139	20694	16477	16895	16806	16130	16322	16146	16394	17087	16718			1252	139.094	1h_DOX_Light_13_Maximum intensity projection.czi	1h_DOX_Light
	494.84	16554	16591	16763	16756	17905	17358	75406	56490	65632	16495	17194	16836	40551	27833	20810	16247	16842	16894	16071	16431	16080	16142	17149	16990			1253	353.861	1h_DOX_Light_13_Maximum intensity projection.czi	1h_DOX_Light
	495.255	16597	16566	16651	16510	17688	17295	75317	56050	63173	16600	17215	16927	40601	27284	21302	16223	16771	16966	16202	16378	16138	16470	16942	16716			1254	61.2601	1h_DOX_Light_13_Maximum intensity projection.czi	1h_DOX_Light
	495.67	16604	16680	16719	16721	17635	17145	72563	54518	61898	16416	16929	16867	41616	27012	21182	16195	16966	16876	16054	16470	16128	16414	17010	17019			1255	73.0475	1h_DOX_Light_13_Maximum intensity projection.czi	1h_DOX_Light
	496.086	16617	16751	16776	16736	17606	17110	69800	52919	59412	16352	17174	17116	41962	26326	21384	16172	16810	16861	15912	16375	15994	16345	17165	16811			1256	63.6679	1h_DOX_Light_13_Maximum intensity projection.czi	1h_DOX_Light
	496.501	16452	16575	16686	16625	17623	17380	65974	52969	58084	16459	17313	17010	44518	26244	20956	16463	17005	16973	15951	16626	16170	16292	17103	16862			1257	214.883	1h_DOX_Light_13_Maximum intensity projection.czi	1h_DOX_Light
	496.916	16595	16647	16842	16623	17591	17228	62676	52262	56359	16460	17201	17063	45656	25910	20600	16407	17015	16997	15935	16541	16104	16502	16875	17271			1258	60.2279	1h_DOX_Light_13_Maximum intensity projection.czi	1h_DOX_Light
	497.331	16564	16569	16624	16519	17324	17184	59744	51370	57984	16461	17134	17016	47584	25835	20891	16267	16944	16921	15944	16385	16280	16348	16980	16659			1259	230.095	1h_DOX_Light_13_Maximum intensity projection.czi	1h_DOX_Light
	497.746	16712	16492	16590	16491	17690	17310	55362	51208	56755	16403	17243	16857	47956	25633	21052	16586	16883	17101	15917	16466	16184	16425	16983	17018			1260	70.2659	1h_DOX_Light_13_Maximum intensity projection.czi	1h_DOX_Light
	498.161	16542	16364	16444	16558	17622	17055	51158	49872	56971	16404	17354	16901	49153	25260	21017	16371	16877	17107	16196	16647	16164	16602	17081	16904			1261	184.523	1h_DOX_Light_13_Maximum intensity projection.czi	1h_DOX_Light
	498.576	16582	16663	16530	16420	17742	17496	47707	48495	57244	16216	17209	17099	48660	24279	21327	16285	16802	16976	16032	16547	16175	16515	17013	16933			1262	61.8505	1h_DOX_Light_13_Maximum intensity projection.czi	1h_DOX_Light
	498.992	16831	16664	16463	16676	17600	17090	43948	47761	58143	16376	17048	16815	47887	24025	21456	16326	16864	16678	16071	16398	16337	16273	16842	16830			1263	90.9273	1h_DOX_Light_13_Maximum intensity projection.czi	1h_DOX_Light
	499.407	16750	16581	16503	16744	17561	17165	40590	49905	58702	16377	17104	16845	47216	23226	21777	16098	16731	16801	16169	16323	16309	16326	16661	16790			1264	64.5727	1h_DOX_Light_13_Maximum intensity projection.czi	1h_DOX_Light
	499.822	16468	16611	16549	16718	17550	17419	38895	54060	59563	16450	16920	16826	46921	23011	21839	16354	16823	17011	16167	16267	16259	16384	17072	16716			1265	61.7323	1h_DOX_Light_13_Maximum intensity projection.czi	1h_DOX_Light
	500.237	16368	16783	16466	16607	17764	17137	38832	56954	60800	16570	16998	16990	43983	22697	21994	16493	17010	16880	16083	16458	16204	16449	17053	16767			1266	66.2513	1h_DOX_Light_13_Maximum intensity projection.czi	1h_DOX_Light
	500.652	16774	16825	16484	16586	17492	17332	40186	59432	62208	16367	17263	16904	42989	22815	22604	16071	16835	17007	16142	16289	16197	16497	16902	17045			1267	488.204	1h_DOX_Light_13_Maximum intensity projection.czi	1h_DOX_Light
	501.067	16799	16917	16709	16630	17820	17523	41162	61180	63300	16569	17157	16796	41900	22325	22946	16498	17086	16888	16255	16461	16177	16243	16956	16850			1268	100.376	1h_DOX_Light_13_Maximum intensity projection.czi	1h_DOX_Light
	501.482	16759	16920	16479	16573	17630	17250	42086	62486	65073	16347	17219	16782	39490	22966	23900	16185	16949	16932	16242	16480	16127	16417	17041	16931			1269	181.604	1h_DOX_Light_13_Maximum intensity projection.czi	1h_DOX_Light
	501.897	16789	16677	16586	16406	17709	17387	43319	62715	67296	16404	17074	16681	39088	23237	25584	16305	17043	16866	15973	16547	15964	16370	16893	16738			1270	91.1683	1h_DOX_Light_13_Maximum intensity projection.czi	1h_DOX_Light
	502.313	16627	16768	16646	16774	17670	17441	45088	65381	67301	16244	17162	16817	37831	23282	27057	16305	16715	16906	16173	16317	16208	16245	17065	17009			1271	63.4167	1h_DOX_Light_13_Maximum intensity projection.czi	1h_DOX_Light
	502.728	16711	16828	16565	16584	17721	17554	46590	67267	65798	16494	17222	16761	36941	23430	28651	16227	16839	16792	16111	16390	16227	16203	16756	16756			1272	408.696	1h_DOX_Light_13_Maximum intensity projection.czi	1h_DOX_Light
	503.143	16786	16808	16527	16536	17699	17552	47122	69321	65006	16331	17224	16954	36867	22805	29532	16272	16807	16875	15962	16628	16237	16440	17065	16914			1273	68.6834	1h_DOX_Light_13_Maximum intensity projection.czi	1h_DOX_Light
	503.558	16828	16634	16650	16542	17645	17448	48006	71364	63449	16244	17225	16720	35932	22720	30458	16177	16772	16925	16140	16444	16077	16456	17154	16731			1274	63.0287	1h_DOX_Light_13_Maximum intensity projection.czi	1h_DOX_Light
	503.973	16799	16597	16551	16744	17690	17556	47677	73458	63009	16209	17291	16519	35264	22683	32358	16353	16767	16687	16140	16677	16084	16491	17045	16699			1275	62.2643	1h_DOX_Light_13_Maximum intensity projection.czi	1h_DOX_Light
	504.388	16797	16778	16518	16506	17728	17307	48162	72922	60629	16278	17102	16597	35624	22456	33505	16265	16879	16615	16024	16556	16193	16327	16814	16935			1276	63.4031	1h_DOX_Light_13_Maximum intensity projection.czi	1h_DOX_Light
	504.803	16727	16673	16413	16530	17763	17302	48977	73611	60743	16417	17192	16859	35999	22044	33685	16228	16971	16864	16159	16405	16230	16327	16930	16950			1277	200.047	1h_DOX_Light_13_Maximum intensity projection.czi	1h_DOX_Light
	505.219	16720	16608	16490	16651	17424	17241	48630	71995	61484	16179	17253	16687	35949	21740	34554	16253	17007	16827	16096	16453	16097	16526	16798	16873			1278	67.8514	1h_DOX_Light_13_Maximum intensity projection.czi	1h_DOX_Light
	505.634	16618	16774	16579	16470	17710	17424	49508	72642	61187	16193	17228	16747	34918	21765	34810	16374	17074	16876	16218	16396	15974	16259	16895	16922			1279	66.7466	1h_DOX_Light_13_Maximum intensity projection.czi	1h_DOX_Light
	506.049	16722	16710	16557	16355	17529	17374	50540	73001	59975	16347	17338	16794	34042	20922	35243	16360	17183	16717	16120	16432	16220	16281	17137	16741			1280	68.9125	1h_DOX_Light_13_Maximum intensity projection.czi	1h_DOX_Light
	506.464	17048	16727	16512	16489	17588	17507	51097	72740	59206	16354	17374	16905	34165	21185	35184	16531	16785	16717	16103	16253	16084	16553	16982	16788			1281	262.171	1h_DOX_Light_13_Maximum intensity projection.czi	1h_DOX_Light
	506.879	16878	16691	16546	16419	17727	17405	51416	73321	56801	16344	17323	16793	34502	20670	35847	16555	16666	16892	16030	16282	16245	16593	17071	16828			1283	110.906	1h_DOX_Light_13_Maximum intensity projection.czi	1h_DOX_Light
	507.294	16828	16684	16626	16528	17669	17340	51939	73559	55149	16433	17285	16802	35587	20266	35493	16388	16721	16912	16232	16540	16430	16497	17014	16940			1284	84.8819	1h_DOX_Light_13_Maximum intensity projection.czi	1h_DOX_Light
	507.709	16845	16697	16892	16569	17380	17493	51956	73959	54845	16451	17348	16741	37493	20170	35716	16259	16722	16973	16264	16626	16286	16529	16960	16777			1285	61.9821	1h_DOX_Light_13_Maximum intensity projection.czi	1h_DOX_Light
	508.124	16719	16591	16850	16386	17620	17663	50306	73984	52618	16299	17229	16722	38192	19551	35956	16444	16846	16931	16068	16542	16206	16560	16878	17028			1286	132.289	1h_DOX_Light_13_Maximum intensity projection.czi	1h_DOX_Light
	508.54	16685	16611	16677	16500	17461	17467	48009	71973	50851	16379	17179	16776	41043	19589	36181	16518	17165	17105	16206	16571	16340	16645	17011	16817			1287	672.825	1h_DOX_Light_13_Maximum intensity projection.czi	1h_DOX_Light
	508.955	16751	16598	16519	16615	17688	17441	45732	71434	50171	16345	17363	16576	44049	19610	35108	16421	16983	16899	16260	16580	16278	16420	17331	16767			1288	183.377	1h_DOX_Light_13_Maximum intensity projection.czi	1h_DOX_Light
	509.37	16661	16617	16804	16506	17638	17499	41706	70556	49325	16466	17450	16729	44497	19146	35228	16546	17072	16930	16013	16528	16239	16492	17294	16928			1289	72.7539	1h_DOX_Light_13_Maximum intensity projection.czi	1h_DOX_Light
	509.785	16856	16707	16473	16412	17671	17539	39763	69126	47554	16512	17110	16929	46685	18694	34363	16318	16926	17040	16137	16184	16182	16316	17375	17317			1290	65.6667	1h_DOX_Light_13_Maximum intensity projection.czi	1h_DOX_Light
	510.2	16770	16783	16661	16350	17725	17582	39207	65281	48098	16393	17181	16822	48111	18371	33345	16436	16917	16920	16230	16502	16127	16306	17075	17009			1291	441.455	1h_DOX_Light_13_Maximum intensity projection.czi	1h_DOX_Light
	510.615	16730	16675	16479	16423	17608	17539	38099	61591	48470	16409	17148	16777	48323	18305	32942	16444	16881	16882	16231	16589	16145	16148	17035	16904			1292	118.197	1h_DOX_Light_13_Maximum intensity projection.czi	1h_DOX_Light
	511.03	16820	16476	16725	16498	17830	17384	38592	59047	48722	16379	17330	16523	48087	18791	31433	16338	16847	16778	16143	16581	16376	16223	17283	16849			1293	148.262	1h_DOX_Light_13_Maximum intensity projection.czi	1h_DOX_Light
	511.446	16500	16595	16549	16491	17385	17578	37472	56685	48250	16410	17292	16775	48004	19295	31048	16344	16856	16739	16080	16667	16032	16119	17348	17012			1294	217.262	1h_DOX_Light_13_Maximum intensity projection.czi	1h_DOX_Light
	511.861	16530	16850	16612	16645	17386	17396	37941	53682	46800	16358	17373	16928	47663	19478	29815	16423	16730	16684	15940	16553	16100	16377	17255	16860			1295	70.8655	1h_DOX_Light_13_Maximum intensity projection.czi	1h_DOX_Light
	512.276	16394	16680	16659	16593	17522	17533	38313	50184	46708	16543	17183	16829	47702	19948	27512	16497	16812	16849	15950	16440	16235	16378	17167	16905			1296	149.396	1h_DOX_Light_13_Maximum intensity projection.czi	1h_DOX_Light
	512.691	16480	16375	16436	16521	17526	17160	40067	49085	46920	16582	17355	16813	48478	20322	26613	16391	16850	16882	16267	16455	16401	16311	16981	16811			1297	67.2467	1h_DOX_Light_13_Maximum intensity projection.czi	1h_DOX_Light
	513.106	16402	16428	16665	16460	17606	17498	40557	50379	46711	16363	17250	16795	48480	20707	26767	16407	16825	16589	16109	16629	16289	16448	17157	16906			1298	150.395	1h_DOX_Light_13_Maximum intensity projection.czi	1h_DOX_Light
	513.521	16203	16657	16513	16541	17681	17510	41199	52650	45894	16310	17440	16631	48637	21583	25952	16420	16780	16872	15958	16526	16161	16263	17058	16830			1299	385.71	1h_DOX_Light_13_Maximum intensity projection.czi	1h_DOX_Light
	513.936	16349	16617	16615	16657	17629	17520	42025	55586	46337	16323	17456	16801	47349	23120	25390	16322	16898	16921	16123	16528	16290	16353	17072	16729			1301	62.9863	1h_DOX_Light_13_Maximum intensity projection.czi	1h_DOX_Light
	514.351	16327	16771	16480	16683	17614	17513	44879	57882	46434	16385	17422	16741	46020	23526	25192	16313	16909	16730	16099	16552	16314	16232	17276	16745			1302	63.2458	1h_DOX_Light_13_Maximum intensity projection.czi	1h_DOX_Light
	514.767	16339	16587	16505	16506	17620	17421	46150	62091	46181	16501	17145	17013	45136	24014	26390	16499	16855	16833	16055	16297	16147	16376	17369	16848			1303	91.4448	1h_DOX_Light_13_Maximum intensity projection.czi	1h_DOX_Light
	515.182	16336	16495	16463	16433	17607	17342	48681	67541	45140	16284	17291	16880	42077	25438	26384	16325	16842	16563	15808	16349	16111	16372	17475	17004			1304	64.2862	1h_DOX_Light_13_Maximum intensity projection.czi	1h_DOX_Light
	515.597	16140	16511	16394	16405	17322	17559	51560	74695	44564	16176	17592	16831	42170	26361	26368	16329	16734	16854	16220	16460	16200	16360	17190	16893			1305	65.9747	1h_DOX_Light_13_Maximum intensity projection.czi	1h_DOX_Light
	516.012	16478	16723	16376	16665	17498	17489	54098	77310	43734	16368	17570	16655	41083	27266	26653	16427	16874	16870	16005	16473	16204	16235	17064	16816			1306	98.7393	1h_DOX_Light_13_Maximum intensity projection.czi	1h_DOX_Light
	516.427	16317	16691	16428	16417	17322	17321	55201	80449	43474	16334	17361	16883	40414	27904	26445	16472	16756	17090	16084	16437	16185	16261	17277	17090			1307	512.852	1h_DOX_Light_13_Maximum intensity projection.czi	1h_DOX_Light
	516.842	16460	16692	16543	16637	17245	17347	55529	80004	42645	16362	17683	16752	40882	28827	26175	16480	16828	16880	16016	16437	16198	16181	17360	16714			1308	63.6738	1h_DOX_Light_13_Maximum intensity projection.czi	1h_DOX_Light
	517.257	16327	16610	16367	16458	17123	17394	56250	81224	42228	16417	17253	16755	40754	29389	26676	16504	16952	16955	16067	16522	16177	16181	17305	16932			1309	90.3529	1h_DOX_Light_13_Maximum intensity projection.czi	1h_DOX_Light
	517.673	16441	16562	16546	16629	17361	17311	54149	80764	40941	16366	17385	16877	41887	29865	26654	16301	16875	16820	16038	16412	16211	16295	17587	16781			1311	64.5527	1h_DOX_Light_13_Maximum intensity projection.czi	1h_DOX_Light
	518.088	16473	16681	16680	16683	17506	17252	53950	81297	40460	16321	17368	16720	41640	30827	26504	16386	17019	16904	16082	16448	16310	16273	17439	16646			1312	61.8611	1h_DOX_Light_13_Maximum intensity projection.czi	1h_DOX_Light
	518.503	16433	16844	16326	16613	17375	17380	54074	79722	39747	16613	17539	16730	42173	32834	25943	16340	16703	16962	15945	16617	16261	16290	17252	16785			1313	254.405	1h_DOX_Light_13_Maximum intensity projection.czi	1h_DOX_Light
	518.918	16467	16595	16609	16603	17431	17370	54455	80719	39481	16283	17164	16620	42768	32507	26684	16353	16870	16884	16322	16480	16212	16237	17033	16641			1315	60.6211	1h_DOX_Light_13_Maximum intensity projection.czi	1h_DOX_Light
	519.333	16188	16596	16562	16597	17425	17218	54961	81382	39575	16430	17322	16657	45207	33453	25783	16335	16835	16761	16161	16503	16298	16325	17205	16608			1316	138.565	1h_DOX_Light_13_Maximum intensity projection.czi	1h_DOX_Light
	519.748	16455	16674	16624	16604	17373	17496	55819	81052	38930	16615	17517	16903	45014	33923	25529	16340	17077	16892	16101	16364	16132	16651	17367	16812			1318	83.0217	1h_DOX_Light_13_Maximum intensity projection.czi	1h_DOX_Light
	520.163	16281	16888	16635	16742	17620	17278	57540	80729	38800	16417	17364	16896	47075	33599	25253	16197	16981	16914	15935	16569	16246	16364	17229	16536			1320	133.342	1h_DOX_Light_13_Maximum intensity projection.czi	1h_DOX_Light
	520.579	16330	16617	16500	16572	17410	17202	58016	77410	38702	16374	17301	17045	47176	34698	24774	16399	17132	17029	16077	16741	16280	16338	17318	16672			1321	63.9335	1h_DOX_Light_13_Maximum intensity projection.czi	1h_DOX_Light
	520.994	15971	16750	16683	16597	17489	17241	58665	76154	40204	16502	17347	17110	48022	35100	23910	16248	16962	16933	15880	16508	16235	16418	17257	16593			1322	96.4433	1h_DOX_Light_13_Maximum intensity projection.czi	1h_DOX_Light
	521.409	16285	16737	16503	16550	17615	17167	60630	74089	41710	16606	17392	16943	48635	35418	23159	16434	17049	16634	15910	16726	16415	16352	17465	16760			1323	66.8821	1h_DOX_Light_13_Maximum intensity projection.czi	1h_DOX_Light
	521.824	16490	16742	16590	16422	17410	17401	60926	73147	42834	16637	17329	17143	50731	35181	22967	16262	16973	16731	16050	16556	16176	16243	17397	16844			1324	65.7608	1h_DOX_Light_13_Maximum intensity projection.czi	1h_DOX_Light
	522.239	16409	16710	16569	16744	17598	17309	61005	70755	43255	16738	17244	17084	51258	35817	22692	16093	16812	16859	16200	16712	16174	16334	17614	16691			1325	323.425	1h_DOX_Light_13_Maximum intensity projection.czi	1h_DOX_Light
	522.654	16670	16667	16429	16638	17404	17289	61964	69335	43350	16725	17153	16972	51094	36567	22586	16234	16862	17000	16082	16571	16095	16523	17351	16611			1326	62.8432	1h_DOX_Light_13_Maximum intensity projection.czi	1h_DOX_Light
	523.069	16476	16555	16440	16401	17686	17126	63324	69075	43411	16510	17401	16986	51242	37403	22486	16302	16884	16883	16135	16571	16243	16359	17315	16668			1327	142.238	1h_DOX_Light_13_Maximum intensity projection.czi	1h_DOX_Light
	523.484	16450	16581	16617	16417	17513	17001	60250	68805	44645	16513	17272	17125	52101	38111	22676	16212	17049	16871	16203	16574	16367	16202	17295	16916			1328	166.067	1h_DOX_Light_13_Maximum intensity projection.czi	1h_DOX_Light
	523.9	16401	16708	16530	16620	17402	17276	61433	66398	46609	16723	17283	16708	53778	39651	23738	16067	16942	16807	16115	16616	16169	16186	17286	16600			1329	72.8231	1h_DOX_Light_13_Maximum intensity projection.czi	1h_DOX_Light
	524.315	16398	16835	16662	16427	17572	17406	61122	63649	49420	16412	17250	16949	55111	39247	24143	16426	16821	16804	16055	16644	16257	16337	17319	16766			1330	69.105	1h_DOX_Light_13_Maximum intensity projection.czi	1h_DOX_Light
	524.73	16442	16657	16665	16489	17537	17262	59987	60689	50205	16430	17336	17024	56142	38088	24426	16359	16742	16790	16145	16536	16303	16211	17152	16784			1331	127.967	1h_DOX_Light_13_Maximum intensity projection.czi	1h_DOX_Light
	525.145	16479	16792	16538	16462	17416	17288	60610	57227	51919	16435	17449	16856	56178	38034	24547	16181	16899	16894	16048	16642	16167	16200	17330	16622			1332	183.062	1h_DOX_Light_13_Maximum intensity projection.czi	1h_DOX_Light
	525.56	16508	16774	16723	16507	17543	17307	60453	52461	51986	16422	17173	17001	55286	37166	24921	16123	16869	17193	16092	16765	16357	16227	17105	16791			1333	75.4286	1h_DOX_Light_13_Maximum intensity projection.czi	1h_DOX_Light
	525.975	16464	16488	16702	16615	17526	17276	58826	49194	51818	16507	17222	16860	55616	37030	24772	16119	16889	17152	16328	16474	16156	16114	17269	16589			1334	141.869	1h_DOX_Light_13_Maximum intensity projection.czi	1h_DOX_Light
	526.39	16377	16770	16692	16398	17643	17186	57938	46945	51844	16666	17366	16700	53461	37686	25592	16305	16912	16959	16190	16537	16068	16242	17227	16590			1335	168.421	1h_DOX_Light_13_Maximum intensity projection.czi	1h_DOX_Light
	526.806	16423	16684	16424	16621	17626	17239	56677	44058	51208	16472	17360	16919	51859	37850	25884	16431	17162	17135	16039	16480	16241	16251	17182	16694			1336	61.5044	1h_DOX_Light_13_Maximum intensity projection.czi	1h_DOX_Light
	527.221	16518	16813	16747	16682	17457	17227	55245	42911	51339	16596	17193	16765	50976	37969	26085	16177	17064	16924	15998	16503	16173	16363	17189	16559			1337	291.068	1h_DOX_Light_13_Maximum intensity projection.czi	1h_DOX_Light
	527.636	16387	16750	16577	16362	17375	17230	54507	43527	50971	16452	17177	16880	48633	36429	27045	16079	17004	16935	15879	16431	16225	16302	17296	16656			1338	68.522	1h_DOX_Light_13_Maximum intensity projection.czi	1h_DOX_Light
	528.051	16369	16866	16579	16464	17542	17150	55342	44039	51841	16746	17287	16901	46608	36472	28021	16211	17071	16843	15964	16442	16196	16313	17272	16602			1339	121.234	1h_DOX_Light_13_Maximum intensity projection.czi	1h_DOX_Light
	528.466	16556	16837	16677	16640	17543	17263	56294	44435	55338	16607	17296	16955	44600	36601	27659	16181	16759	16856	15936	16539	16213	16366	17246	16522			1340	64.3504	1h_DOX_Light_13_Maximum intensity projection.czi	1h_DOX_Light
	528.881	16191	16571	16644	16602	17467	17083	56069	45855	62085	16669	17263	17160	43288	36737	29103	16091	16798	17071	15951	16609	16190	16128	17323	16485			1341	190.553	1h_DOX_Light_13_Maximum intensity projection.czi	1h_DOX_Light
	529.296	16332	16770	16604	16520	17538	17411	55900	45981	67944	16575	17084	16952	40847	37019	28876	16221	16647	16922	16146	16393	16074	16321	17485	16499			1342	78.0384	1h_DOX_Light_13_Maximum intensity projection.czi	1h_DOX_Light
	529.711	16349	16872	16711	16602	17504	17109	55071	47972	73579	16496	17315	17164	40288	36405	29585	16324	16826	16743	15919	16454	16179	16548	17095	16519			1343	173.418	1h_DOX_Light_13_Maximum intensity projection.czi	1h_DOX_Light
	530.127	16379	16870	16588	16576	17568	17318	54116	49528	79396	16666	17189	16787	39138	36056	30259	16485	17109	16579	16083	16393	16034	16649	17188	16789			1344	669.213	1h_DOX_Light_13_Maximum intensity projection.czi	1h_DOX_Light
	530.542	16379	16776	16667	16709	17434	17416	51851	51549	84986	16709	17027	16832	38183	35961	30496	16342	16935	16613	16104	16570	16102	16335	17285	16606			1345	64.2393	1h_DOX_Light_13_Maximum intensity projection.czi	1h_DOX_Light
	530.957	16242	16912	16789	16615	17709	17361	50208	50749	88965	16538	17082	16916	37283	35077	29900	16102	16934	16623	16203	16572	16139	16459	17450	16711			1347	318.693	1h_DOX_Light_13_Maximum intensity projection.czi	1h_DOX_Light
	531.372	16432	16636	16545	16460	17741	17003	51058	51828	92620	16415	17003	16800	35736	35559	31304	16039	16832	16714	15962	16548	16320	16496	17340	16563			1348	101.005	1h_DOX_Light_13_Maximum intensity projection.czi	1h_DOX_Light
	531.787	16499	16999	16847	16516	17799	17449	51528	53642	95093	16558	17080	17107	35430	35319	31611	16212	17193	16704	16038	16623	16175	16284	17300	16645			1349	64.7993	1h_DOX_Light_13_Maximum intensity projection.czi	1h_DOX_Light
	532.202	16266	16870	16915	16550	17807	17189	51955	54375	96714	16558	17221	16934	35229	37188	33509	16012	16812	16973	16157	16495	16035	16470	17367	16584			1351	80.1023	1h_DOX_Light_13_Maximum intensity projection.czi	1h_DOX_Light
	532.617	16536	16867	16753	16811	17615	17259	52668	54504	99880	16599	17047	16931	35175	37717	33835	16041	16774	16770	16105	16338	16117	16426	17396	16621			1352	62.9227	1h_DOX_Light_13_Maximum intensity projection.czi	1h_DOX_Light
	533.033	16428	16912	16820	16638	17647	17151	53529	54363	101786	16711	17029	16685	35287	39914	33973	16164	16861	16768	16124	16513	16211	16464	17507	16474			1353	66.2927	1h_DOX_Light_13_Maximum intensity projection.czi	1h_DOX_Light
	533.448	16457	16880	16855	16397	17578	16942	53812	55166	100606	16581	17291	16789	34295	42477	33784	16284	16950	16902	16090	16598	16125	16592	17378	16509			1354	69.5854	1h_DOX_Light_13_Maximum intensity projection.czi	1h_DOX_Light
	533.863	16385	16662	16485	16518	18000	17092	53257	57780	98043	16511	17115	16903	33964	45371	35095	16235	17017	16820	16088	16538	16189	16445	17379	16658			1355	216.853	1h_DOX_Light_13_Maximum intensity projection.czi	1h_DOX_Light
	534.278	16526	16733	16573	16477	17777	16918	51486	59224	96842	16284	17177	16816	34591	45297	34559	16179	16919	16716	16173	16399	16154	16486	17226	16525			1356	376.595	1h_DOX_Light_13_Maximum intensity projection.czi	1h_DOX_Light
	534.693	16347	16668	16616	16682	17853	17245	52293	58707	93802	16490	17218	16915	32614	47098	34727	16381	17146	16939	16161	16405	16121	16359	17232	16562			1357	80.9588	1h_DOX_Light_13_Maximum intensity projection.czi	1h_DOX_Light
	535.108	16348	16652	16588	16667	17871	17178	52228	59127	91792	16344	17101	17142	33268	49258	34705	16220	16720	16879	16044	16449	16125	16411	17111	16622			1358	63.4762	1h_DOX_Light_13_Maximum intensity projection.czi	1h_DOX_Light
	535.523	16230	16886	16770	16407	17984	17239	51437	60241	85816	16476	17236	17027	32267	49606	34666	16304	16915	16757	16346	16394	16249	16261	17201	16741			1359	165.393	1h_DOX_Light_13_Maximum intensity projection.czi	1h_DOX_Light
	535.938	16348	17048	16739	16555	17794	17233	52500	61601	79210	16505	17168	16979	31961	52000	34588	16347	17083	16805	16115	16505	16141	16343	17073	16691			1361	61.5237	1h_DOX_Light_13_Maximum intensity projection.czi	1h_DOX_Light
	536.354	16250	16729	16740	16477	18068	17401	51973	65343	72329	16444	17222	16711	31981	53137	34608	16360	16997	16811	15983	16466	16177	16330	17373	16733			1362	77.4064	1h_DOX_Light_13_Maximum intensity projection.czi	1h_DOX_Light
	536.769	16499	16769	16927	16374	17551	17301	50259	67659	66918	16492	17322	16734	30837	52948	34305	16262	17121	16851	15977	16488	16223	16461	17190	16687			1363	70.0763	1h_DOX_Light_13_Maximum intensity projection.czi	1h_DOX_Light
	537.184	16362	16806	16736	16401	17912	17070	52262	70797	61572	16648	17244	16921	29940	52545	33790	16410	16790	16707	16111	16527	16245	16358	17070	16767			1364	69.6297	1h_DOX_Light_13_Maximum intensity projection.czi	1h_DOX_Light
	537.599	16424	16674	16627	16612	17676	17040	52310	74294	59459	16454	17312	17048	28768	52853	33686	16402	16982	16972	16298	16568	16251	16520	17183	16762			1365	65.9812	1h_DOX_Light_13_Maximum intensity projection.czi	1h_DOX_Light
	538.014	16365	16748	16516	16490	17687	17063	53444	79056	54740	16598	17050	16992	27917	52208	32838	16532	16978	17138	16243	16583	16254	16507	17086	16570			1366	87.5915	1h_DOX_Light_13_Maximum intensity projection.czi	1h_DOX_Light
	538.429	16417	16755	16656	16278	17962	16930	56892	83984	50931	16363	17066	17046	26194	52829	33078	16444	16848	16984	16264	16570	16357	16387	16903	16662			1367	66.4459	1h_DOX_Light_13_Maximum intensity projection.czi	1h_DOX_Light
	538.844	16401	16675	16741	16364	17666	17335	58972	88571	48088	16658	17029	16841	27454	49141	32078	16243	17132	16874	16299	16648	16071	16508	17156	16707			1368	221.545	1h_DOX_Light_13_Maximum intensity projection.czi	1h_DOX_Light
	539.26	16599	16659	16783	16415	17732	17009	61534	93494	46581	16275	17298	17097	27694	45240	31461	16395	16925	17032	16170	16527	16233	16391	17178	16653			1369	67.1308	1h_DOX_Light_13_Maximum intensity projection.czi	1h_DOX_Light
	539.675	16623	16680	16712	16532	17985	17050	63667	94623	45926	16353	17209	16990	28155	43177	31388	16327	16882	16878	16254	16496	16246	16333	17002	16598			1370	149.277	1h_DOX_Light_13_Maximum intensity projection.czi	1h_DOX_Light
	540.09	16418	16679	16647	16587	17989	17365	64775	97490	46210	16673	17291	16945	28701	39825	31204	16241	17105	17049	16327	16437	16217	16275	17121	16855			1371	62.0612	1h_DOX_Light_13_Maximum intensity projection.czi	1h_DOX_Light
	540.505	16413	16765	16565	16424	17826	17174	65236	99633	45917	16620	17253	16793	29589	36891	31635	16358	16836	16944	16170	16666	16132	16120	17061	16608			1372	67.2461	1h_DOX_Light_13_Maximum intensity projection.czi	1h_DOX_Light
	540.92	16465	16910	16542	16387	17691	16900	66639	100533	45688	16610	17323	17211	31745	34899	31364	16516	16930	17049	16356	16389	16059	16367	17073	16593			1373	264.925	1h_DOX_Light_13_Maximum intensity projection.czi	1h_DOX_Light
	541.335	16254	16760	16684	16262	17731	17340	67889	100487	46326	16554	17221	16968	33196	32130	30336	16368	17049	16924	16394	16582	16224	16202	17126	16754			1374	66.4902	1h_DOX_Light_13_Maximum intensity projection.czi	1h_DOX_Light
	541.75	16454	16758	16654	16396	17897	17101	66468	99812	47575	16617	17349	16982	34751	31112	29776	16452	16788	17068	16346	16495	16129	16507	17333	16771			1375	159.759	1h_DOX_Light_13_Maximum intensity projection.czi	1h_DOX_Light
	542.166	16396	16658	16641	16545	17790	16984	66963	99034	50671	16544	17277	16932	36220	31700	30065	16350	16816	16996	16476	16604	15986	16403	17316	16870			1376	62.7011	1h_DOX_Light_13_Maximum intensity projection.czi	1h_DOX_Light
	542.581	16501	16640	16685	16490	17664	17139	66595	95981	53591	16430	17432	16767	39394	32486	29826	16251	16854	16940	16159	16444	16148	16384	17281	16796			1377	60.6842	1h_DOX_Light_13_Maximum intensity projection.czi	1h_DOX_Light
	542.996	16737	16771	16864	16559	18115	17071	66283	92194	57575	16463	17433	16780	41717	33901	29971	16312	16830	16938	16342	16734	16171	16127	17374	16583			1378	363.086	1h_DOX_Light_13_Maximum intensity projection.czi	1h_DOX_Light
	543.411	16500	16831	16595	16316	18183	17267	66959	89073	62857	16510	17125	16874	44180	35549	30071	16418	16555	16945	16146	16517	16296	16351	17222	16819			1379	61.5294	1h_DOX_Light_13_Maximum intensity projection.czi	1h_DOX_Light
	543.826	16748	16847	16592	16295	17982	17192	67333	86012	68211	16494	17353	17163	46409	37545	28971	16394	16891	17138	16247	16879	16091	16363	17252	16656			1380	293.103	1h_DOX_Light_13_Maximum intensity projection.czi	1h_DOX_Light
	544.241	16439	16845	16560	16441	17892	17109	66896	81815	75443	16629	17199	17108	48018	39025	29784	16271	16927	16939	16319	16637	16181	16426	17183	16636			1381	63.5591	1h_DOX_Light_13_Maximum intensity projection.czi	1h_DOX_Light
	544.656	16445	16878	16482	16566	17709	17244	62796	78091	83333	16479	16980	17071	49215	41459	29732	16330	16681	16916	16150	16495	16301	16560	17012	16743			1382	64.63	1h_DOX_Light_13_Maximum intensity projection.czi	1h_DOX_Light
	545.071	16595	17080	16544	16421	17874	17210	58985	73936	90584	16451	17138	17140	50723	42570	30436	16319	16677	16883	16215	16649	16396	16331	17369	16839			1384	66.0622	1h_DOX_Light_13_Maximum intensity projection.czi	1h_DOX_Light
	545.487	16526	17147	16396	16494	17689	17194	55305	70692	96570	16529	17331	16827	50981	44336	30607	16188	16558	16794	16117	16621	16290	16350	17176	16872			1385	560.982	1h_DOX_Light_13_Maximum intensity projection.czi	1h_DOX_Light
	545.902	16278	16715	16341	16457	17961	16957	51345	67608	99898	16591	17083	16962	50472	44874	30453	16213	17035	16861	16288	16622	16241	16240	17409	17010			1386	91.6444	1h_DOX_Light_13_Maximum intensity projection.czi	1h_DOX_Light
	546.317	16373	16921	16629	16713	18099	17146	47843	66615	103060	16383	17011	17030	49872	47002	30335	16371	16644	16909	16269	16567	16150	16165	17334	16827			1387	1014.13	1h_DOX_Light_13_Maximum intensity projection.czi	1h_DOX_Light
	546.732	16514	16773	16544	16380	18386	16971	45174	69172	105108	16406	17116	17035	48339	50402	28981	16228	16713	16918	16356	16564	16250	16463	17414	16717			1388	63.3991	1h_DOX_Light_13_Maximum intensity projection.czi	1h_DOX_Light
	547.147	16346	16883	16515	16490	18051	17016	43687	70195	108617	16368	17008	16912	47708	52654	28271	16053	16797	16988	16366	16736	16262	16349	17554	16601			1389	66.8072	1h_DOX_Light_13_Maximum intensity projection.czi	1h_DOX_Light
	547.562	16480	16895	16613	16554	18030	17011	42837	74874	113498	16572	16914	16845	46916	53664	26795	16202	16910	16945	16125	16557	16257	16378	17527	16678			1390	71.0673	1h_DOX_Light_13_Maximum intensity projection.czi	1h_DOX_Light
	547.977	16277	17046	16457	16478	17673	17270	41504	79508	115128	16548	17038	17209	45747	54353	26420	16147	16905	17043	16322	16702	16188	16359	17410	16479			1391	63.6086	1h_DOX_Light_13_Maximum intensity projection.czi	1h_DOX_Light
	548.393	16449	16958	16431	16500	17484	17015	41626	85751	114875	16292	16826	17081	45343	54640	25584	16296	16789	16845	16181	16553	16313	16434	17573	16811			1392	75.6764	1h_DOX_Light_13_Maximum intensity projection.czi	1h_DOX_Light
	548.808	16512	16934	16516	16402	18033	17147	41735	91110	109631	16320	17219	16790	42981	55404	24747	16351	16859	16885	16221	16613	16373	16618	17358	16654			1393	163.261	1h_DOX_Light_13_Maximum intensity projection.czi	1h_DOX_Light
	549.223	16528	16815	16748	16461	18071	17100	40762	96665	106857	16408	17177	16717	40561	56429	24715	16289	16727	16839	16424	16563	16178	16336	17295	16595			1394	171.28	1h_DOX_Light_13_Maximum intensity projection.czi	1h_DOX_Light
	549.638	16485	16862	16645	16454	17735	16925	39335	98203	103111	16476	17125	16815	36544	56321	24703	16187	16752	16892	16310	16732	16175	16486	17223	16554			1395	64.523	1h_DOX_Light_13_Maximum intensity projection.czi	1h_DOX_Light
	550.053	16510	16861	16403	16585	17751	17140	39320	98771	97776	16695	17001	16766	33539	58585	24999	16148	16727	16782	16363	16493	16268	16515	17438	16764			1396	64.0768	1h_DOX_Light_13_Maximum intensity projection.czi	1h_DOX_Light
	550.468	16603	16693	16695	16577	17754	16905	39304	98430	91918	16357	17032	16892	32164	57402	25630	16141	16881	17020	16264	16519	16095	16572	17327	16797			1397	66.0948	1h_DOX_Light_13_Maximum intensity projection.czi	1h_DOX_Light
	550.883	16556	16828	16712	16453	17807	16910	38947	98554	85544	16280	17264	17058	31064	59193	25825	16109	17039	17004	16217	16437	16146	16382	17451	16603			1398	104.303	1h_DOX_Light_13_Maximum intensity projection.czi	1h_DOX_Light
	551.298	16490	16859	16549	16537	17712	17027	37866	97360	82106	16351	17067	16837	30057	59599	25484	16023	16961	16736	16244	16596	16141	16451	17619	16678			1399	63.433	1h_DOX_Light_13_Maximum intensity projection.czi	1h_DOX_Light
	551.714	16478	16817	16412	16326	17775	17106	36889	98312	76606	16396	17118	17071	30381	61100	25841	16237	17072	16651	16268	16473	16222	16546	17254	16564			1400	277.42	1h_DOX_Light_13_Maximum intensity projection.czi	1h_DOX_Light
	552.129	16530	16648	16338	16412	17784	17184	36914	97802	71944	16412	17018	17093	30911	61112	24840	16307	16953	16529	16176	16583	16255	16499	17323	16743			1401	62.6409	1h_DOX_Light_13_Maximum intensity projection.czi	1h_DOX_Light
	552.544	16094	16920	16675	16554	17800	17262	36757	98041	68702	16524	17155	16954	30463	61622	25136	16186	16710	16721	16160	16568	16176	16342	17394	16795			1402	62.3753	1h_DOX_Light_13_Maximum intensity projection.czi	1h_DOX_Light
	552.959	16326	16796	16493	16608	17877	17010	37509	93761	65864	16645	17190	17331	31866	64227	24753	16107	16821	16816	16279	16527	16214	16532	17159	16613			1403	234.511	1h_DOX_Light_13_Maximum intensity projection.czi	1h_DOX_Light
	553.374	16426	16805	16537	16475	17664	17015	39046	92502	64882	16723	16981	17081	32351	67236	23977	16265	17217	16934	16012	16485	16105	16471	17069	16457			1404	73.4109	1h_DOX_Light_13_Maximum intensity projection.czi	1h_DOX_Light
	553.789	16657	16932	16877	16491	17616	17017	41974	86728	63262	16460	16939	17353	34174	67934	23895	16212	16869	16548	16157	16531	16149	16415	17243	16602			1405	62.18	1h_DOX_Light_13_Maximum intensity projection.czi	1h_DOX_Light
	554.204	16351	16759	16683	16443	17689	16869	45887	83790	61863	16849	16940	17308	36264	67576	23462	16242	16846	16855	16068	16731	16323	16645	17187	16652			1406	63.7231	1h_DOX_Light_13_Maximum intensity projection.czi	1h_DOX_Light
	554.62	16378	16830	16682	16302	17885	17053	51705	79023	62056	16584	17147	17273	38946	65268	22868	16256	16757	16728	15996	16685	16394	16484	17424	16626			1407	158.5	1h_DOX_Light_13_Maximum intensity projection.czi	1h_DOX_Light
	555.035	16318	16676	16942	16318	17493	16925	57558	76097	61987	16797	17110	17340	40079	63910	22677	16143	16808	16741	16082	16588	16300	16591	17537	16660			1408	63.7319	1h_DOX_Light_13_Maximum intensity projection.czi	1h_DOX_Light
	555.45	16348	16964	16676	16339	17754	16970	65074	75623	65298	16634	17075	17236	42420	62857	22079	16226	16922	16700	15975	16653	16302	16655	17541	16917			1409	75.3899	1h_DOX_Light_13_Maximum intensity projection.czi	1h_DOX_Light
	555.865	16423	16792	16880	16470	17600	16850	71393	74587	72040	16672	16870	17199	43797	62188	21568	16238	16859	16648	16017	16730	16182	16405	17372	16743			1410	62.3733	1h_DOX_Light_13_Maximum intensity projection.czi	1h_DOX_Light
	556.28	16496	17009	16828	16366	17677	17126	76777	75562	77274	16462	17025	17020	44901	61897	22866	16184	16932	16783	16074	16692	16285	16538	17528	16673			1411	73.3969	1h_DOX_Light_13_Maximum intensity projection.czi	1h_DOX_Light
	556.695	16345	16864	16702	16530	17851	16964	81872	76406	82890	16333	17033	17193	45783	62717	24690	16314	16727	16770	16078	16592	16259	16451	17477	16715			1412	64.5633	1h_DOX_Light_13_Maximum intensity projection.czi	1h_DOX_Light
	557.11	16579	16744	16769	16442	17888	16972	82896	76757	87232	16572	17098	17397	46426	63524	26086	16335	17058	16777	16028	16606	16176	16672	17353	16602			1413	61.648	1h_DOX_Light_13_Maximum intensity projection.czi	1h_DOX_Light
	557.525	16653	16755	16555	16241	17562	17164	83338	75728	89023	16343	16924	17328	46246	63616	29028	16304	16956	16527	16210	16478	16205	16524	17519	16755			1414	97.2275	1h_DOX_Light_13_Maximum intensity projection.czi	1h_DOX_Light
	557.941	16524	16628	16768	16256	17696	17245	84406	75088	88702	16527	16925	17230	46979	65718	30983	16258	16885	16704	16117	16467	16174	16551	17347	16696			1415	64.8453	1h_DOX_Light_13_Maximum intensity projection.czi	1h_DOX_Light
	558.356	16262	16622	16850	16497	17980	17082	85374	73954	88703	16400	17514	17238	50036	66213	31983	16375	16877	16681	16122	16743	16199	16327	17657	16578			1416	63.7976	1h_DOX_Light_13_Maximum intensity projection.czi	1h_DOX_Light
	558.771	16508	16614	16740	16454	17763	17257	84249	71021	87547	16274	17228	17233	52088	64363	33930	16286	16821	16686	16064	16507	16370	16383	17575	16573			1417	69.1538	1h_DOX_Light_13_Maximum intensity projection.czi	1h_DOX_Light
	559.186	16381	16658	16641	16631	17965	17146	86753	69934	87836	16356	17087	17383	53299	60715	34998	16137	16935	16647	16222	16448	16354	16460	17765	16636			1418	61.551	1h_DOX_Light_13_Maximum intensity projection.czi	1h_DOX_Light
	559.601	16394	16631	16927	16373	17747	17115	87376	71028	87033	16339	17136	17261	55411	61419	36246	16131	16935	16731	16206	16577	16333	16397	17726	16617			1419	64.4873	1h_DOX_Light_13_Maximum intensity projection.czi	1h_DOX_Light
	560.016	16471	16969	16876	16552	17776	17275	84117	68961	87456	16568	17218	17234	56724	60814	36563	16084	16875	16875	16166	16540	16302	16333	17422	16755			1420	62.7917	1h_DOX_Light_13_Maximum intensity projection.czi	1h_DOX_Light
	560.431	16574	16961	16687	16426	17683	17037	81863	68100	86836	16487	17202	17163	56877	59279	37609	16256	16892	16741	16278	16470	16208	16359	17533	16544			1422	65.1843	1h_DOX_Light_13_Maximum intensity projection.czi	1h_DOX_Light
	560.847	16447	16912	16730	16537	17426	17239	80047	68379	89255	16570	17058	17195	59281	55926	38829	16310	17083	16578	15952	16414	16284	16490	17623	16604			1423	178.589	1h_DOX_Light_13_Maximum intensity projection.czi	1h_DOX_Light
	561.262	16503	16663	16660	16587	17786	16946	75418	68546	89592	16443	17159	17431	59852	51351	39954	16152	16836	16797	15860	16445	16293	16381	17575	16612			1424	242.766	1h_DOX_Light_13_Maximum intensity projection.czi	1h_DOX_Light
	561.677	16406	16666	16612	16500	17764	17167	70010	67447	88463	16469	17243	17553	60219	48503	42830	16252	17007	16954	16016	16322	16366	16524	17708	16808			1425	72.0327	1h_DOX_Light_13_Maximum intensity projection.czi	1h_DOX_Light
	562.092	16453	16601	16642	16430	17704	17072	63917	67144	90399	16400	17238	17512	61617	47792	46435	16106	16918	16884	16118	16381	16292	16451	17146	16628			1426	205.328	1h_DOX_Light_13_Maximum intensity projection.czi	1h_DOX_Light
	562.507	16459	16826	16784	16714	17927	17275	58415	66913	93607	16398	17060	17257	63024	47845	46689	16157	16932	16930	16007	16459	16257	16318	17385	16650			1427	65.4386	1h_DOX_Light_13_Maximum intensity projection.czi	1h_DOX_Light
	562.922	16326	16697	16860	16781	17782	17097	52735	66303	99055	16532	17085	17378	64364	46535	47779	16190	16889	16653	15921	16423	16433	16327	17258	16661			1428	90.0335	1h_DOX_Light_13_Maximum intensity projection.czi	1h_DOX_Light
	563.337	16325	16545	16735	16466	17646	17185	51414	64525	102592	16548	17093	17504	63781	43742	48340	16047	16823	16581	15887	16244	16346	16079	17298	16696			1429	177.736	1h_DOX_Light_13_Maximum intensity projection.czi	1h_DOX_Light
	563.752	16292	16689	16605	16662	17837	17307	52742	66251	104045	16556	17032	17131	64016	41715	48557	16192	16864	16870	16044	16305	16250	16330	17288	16550			1430	76.5681	1h_DOX_Light_13_Maximum intensity projection.czi	1h_DOX_Light
	564.168	16335	16762	16569	16571	17674	17413	52618	66117	106720	16697	16958	17388	62275	38771	47290	16230	16851	16841	15846	16286	16213	16460	17340	16585			1431	61.8845	1h_DOX_Light_13_Maximum intensity projection.czi	1h_DOX_Light
	564.583	16362	16725	16773	16528	17916	17062	53869	66833	107535	16581	17445	17066	62287	37605	49182	16220	16856	16736	16114	16456	16324	16573	17597	16773			1433	133.143	1h_DOX_Light_13_Maximum intensity projection.czi	1h_DOX_Light
	564.998	16247	16635	16658	16516	17697	16920	53989	66405	105346	16460	17285	17057	60655	36514	47648	16176	16900	16754	15970	16399	16441	16255	17508	16814			1434	96.3984	1h_DOX_Light_13_Maximum intensity projection.czi	1h_DOX_Light
	565.413	16334	16726	16778	16654	17608	17086	56691	67017	105348	16863	16990	17187	60504	38245	44970	16185	17141	16817	16030	16337	16268	16538	17509	16602			1435	74.5782	1h_DOX_Light_13_Maximum intensity projection.czi	1h_DOX_Light
	565.828	16076	16857	16711	16537	17515	17011	57538	67350	103732	16765	17160	17166	56689	36472	42775	16134	17114	16803	15943	16508	16256	16424	17467	16702			1436	66.4725	1h_DOX_Light_13_Maximum intensity projection.czi	1h_DOX_Light
	566.243	16373	16744	16639	16638	17586	16893	57967	68799	102839	16653	17419	17303	54079	36268	40681	16097	16977	16819	16061	16328	16320	16500	17834	16697			1437	414.464	1h_DOX_Light_13_Maximum intensity projection.czi	1h_DOX_Light
	566.658	16423	16810	16764	16581	17492	16853	58361	69783	101512	16424	17058	17116	50457	36719	40915	16215	17075	16631	16083	16304	16258	16545	17741	16629			1438	61.0504	1h_DOX_Light_13_Maximum intensity projection.czi	1h_DOX_Light
	567.074	16154	16629	16808	16553	17648	17200	60915	70197	98634	16555	16903	17111	48647	36228	39372	16201	17075	16972	16302	16451	16261	16524	17798	16628			1439	68.4239	1h_DOX_Light_13_Maximum intensity projection.czi	1h_DOX_Light
	567.489	16230	16710	16855	16671	17712	16990	60227	71603	95484	16653	17197	17299	47209	35761	39492	16234	17041	16835	16209	16494	16311	16248	17682	16789			1440	61.0813	1h_DOX_Light_13_Maximum intensity projection.czi	1h_DOX_Light
	567.904	16264	16988	16943	16562	17819	17024	60709	70753	92883	16567	17153	16983	45538	34925	38438	16365	16786	16775	16211	16430	16287	16310	17712	16606			1441	189.563	1h_DOX_Light_13_Maximum intensity projection.czi	1h_DOX_Light
	568.319	16333	16829	16936	16652	17612	17103	62632	72778	90886	16377	17178	17084	43847	35143	37210	16318	16940	16942	16192	16347	16269	16378	17535	16640			1442	67.6606	1h_DOX_Light_13_Maximum intensity projection.czi	1h_DOX_Light
	568.734	16193	16829	17084	16528	17630	17232	60972	70735	89377	16424	17041	17161	43553	34702	36656	16234	16970	17366	16264	16600	16386	16367	17350	16753			1443	80.672	1h_DOX_Light_13_Maximum intensity projection.czi	1h_DOX_Light
	569.149	16384	16764	16978	16557	17629	17037	61474	68705	91159	16405	17431	17015	41275	34727	36276	16194	16897	17038	16085	16472	16241	16272	17625	16416			1444	62.8428	1h_DOX_Light_13_Maximum intensity projection.czi	1h_DOX_Light
	569.564	16403	16726	16711	16488	17718	16848	63024	67657	92175	16594	17098	17226	39964	33566	35053	16374	16832	17015	16046	16543	16288	16363	17387	16538			1445	65.5632	1h_DOX_Light_13_Maximum intensity projection.czi	1h_DOX_Light
	569.98	16384	16648	16931	16603	17664	16977	63836	65106	91040	16447	17130	17131	38632	33465	34089	16582	16767	16926	16163	16428	16339	16326	17301	16595			1446	359.554	1h_DOX_Light_13_Maximum intensity projection.czi	1h_DOX_Light
	570.395	16351	16765	16657	16494	17879	16962	65078	61720	90538	16750	17186	17086	38378	33705	33851	16575	16887	17172	16222	16394	16360	16394	17378	16663			1447	128.208	1h_DOX_Light_13_Maximum intensity projection.czi	1h_DOX_Light
	570.81	16420	16722	16843	16636	17901	17240	65750	59056	89354	16521	17118	16856	39000	32756	32725	16312	16839	17164	16006	16457	16307	16392	17280	16625			1448	68.9085	1h_DOX_Light_13_Maximum intensity projection.czi	1h_DOX_Light
	571.225	16295	16857	16791	16773	17693	16976	65280	57182	86417	16448	17100	16794	39535	33420	31203	16357	16855	17139	16358	16324	16335	16519	17491	16817			1449	64.2434	1h_DOX_Light_13_Maximum intensity projection.czi	1h_DOX_Light
	571.64	16212	16878	16631	16580	17908	17155	66726	55074	84906	16500	17144	16915	40848	33405	30886	16263	16943	16998	16172	16415	16198	16357	17289	16747			1450	101.777	1h_DOX_Light_13_Maximum intensity projection.czi	1h_DOX_Light
	572.055	16555	16836	16741	16717	17779	17334	67903	53665	84952	16468	17068	16916	41897	33849	30894	16263	16856	17022	16149	16537	16265	16409	17325	16815			1451	185.499	1h_DOX_Light_13_Maximum intensity projection.czi	1h_DOX_Light
	572.47	16557	16778	16923	16527	17816	17112	70263	53388	83743	16433	16856	17046	42420	33555	30966	16406	16912	16779	16290	16450	16281	16390	17226	16724			1452	164.154	1h_DOX_Light_13_Maximum intensity projection.czi	1h_DOX_Light
	572.885	16549	16850	16768	16668	17656	17186	72837	53541	82025	16605	17132	16996	43385	34634	30110	16420	16944	16683	16272	16478	16157	16454	17198	16725			1453	262.01	1h_DOX_Light_13_Maximum intensity projection.czi	1h_DOX_Light
	573.301	16415	16994	16898	16534	17844	16814	74549	53486	81412	16637	16951	16877	43173	33184	29339	16245	16879	16953	16230	16151	16356	16342	17320	16660			1454	64.4912	1h_DOX_Light_13_Maximum intensity projection.czi	1h_DOX_Light
	573.716	16383	16891	16963	16655	17796	17127	74840	56562	78838	16666	16836	16994	44140	32143	28441	16285	16885	16793	16225	16281	16229	16287	17311	16649			1455	117.098	1h_DOX_Light_13_Maximum intensity projection.czi	1h_DOX_Light
	574.131	16399	16820	16625	16625	17917	17194	74610	59680	77390	16577	17071	16878	44244	30833	28100	16275	16799	17004	16186	16296	16175	16356	17290	16640			1456	112.541	1h_DOX_Light_13_Maximum intensity projection.czi	1h_DOX_Light
	574.546	16314	16868	16604	16933	17720	17122	76136	65384	76986	16648	17126	16898	43798	29836	27251	16507	17140	16849	16224	16567	16102	16192	17216	16715			1457	62.6216	1h_DOX_Light_13_Maximum intensity projection.czi	1h_DOX_Light
	574.961	16315	17174	16785	16668	17643	17170	75258	70799	76380	16441	17163	16904	42432	29341	25808	16305	17267	16757	16239	16620	16297	16417	17260	16795			1458	82.7904	1h_DOX_Light_13_Maximum intensity projection.czi	1h_DOX_Light
	575.376	16624	16996	16516	16521	17692	16940	74227	75898	73920	16605	17031	17027	41672	28967	24377	16359	17060	16850	16182	16459	16316	16539	17159	16915			1459	64.4881	1h_DOX_Light_13_Maximum intensity projection.czi	1h_DOX_Light
	575.791	16419	16938	16802	16682	17746	16872	71284	83169	73252	16494	17039	16924	41943	29297	24258	16375	17036	16738	16167	16333	16354	16436	17147	16854			1460	132.404	1h_DOX_Light_13_Maximum intensity projection.czi	1h_DOX_Light
	576.207	16225	16943	16709	16559	17660	16848	69498	88982	72835	16733	17059	16772	42240	30637	24063	16324	16918	16628	16219	16370	16359	16315	17085	16816			1461	169.172	1h_DOX_Light_13_Maximum intensity projection.czi	1h_DOX_Light
	576.622	16306	16867	16779	16399	17842	16952	66915	92118	71412	16538	17086	16695	43083	31218	23690	16354	16894	16772	16230	16362	16295	16373	17126	16748			1463	62.6573	1h_DOX_Light_13_Maximum intensity projection.czi	1h_DOX_Light
	577.037	16408	16757	16459	16611	17800	17106	67202	97228	69678	16405	16897	16630	42108	33302	23514	16293	17130	17011	16134	16438	16154	16386	17111	16728			1464	67.467	1h_DOX_Light_13_Maximum intensity projection.czi	1h_DOX_Light
	577.452	16358	17030	16817	17036	17913	16992	66782	100066	69318	16493	17071	16736	41916	34771	23904	16506	17010	16912	16269	16495	16010	16493	17486	16798			1465	163.072	1h_DOX_Light_13_Maximum intensity projection.czi	1h_DOX_Light
	577.867	16323	16881	16695	16903	17745	16977	66079	103974	67449	16484	17031	16942	41730	35010	23857	16304	16912	16775	16104	16305	16189	16326	17262	16599			1466	128.671	1h_DOX_Light_13_Maximum intensity projection.czi	1h_DOX_Light
	578.282	16359	17083	16636	16477	17686	17309	66754	105608	66216	16556	16999	16852	40972	36359	24127	16340	16976	17030	16064	16304	16170	16384	17565	16679			1467	100.067	1h_DOX_Light_13_Maximum intensity projection.czi	1h_DOX_Light
	578.697	16413	17124	16401	16761	17641	17340	72609	106427	64927	16435	17181	16886	40875	36972	23737	16339	16954	16718	16204	16281	16097	16551	17396	16473			1469	80.6923	1h_DOX_Light_13_Maximum intensity projection.czi	1h_DOX_Light
	579.112	16498	17107	16432	16692	17709	17066	82934	105493	66679	16562	17148	16871	41021	37986	23308	16497	16829	16990	16215	16325	16141	16284	17264	16664			1470	104.348	1h_DOX_Light_13_Maximum intensity projection.czi	1h_DOX_Light
	579.528	16332	16860	16453	16703	17625	17164	95222	105252	66800	16413	16884	16735	41755	38071	23927	16268	16906	17010	16084	16364	16177	16210	17115	16730			1471	100.772	1h_DOX_Light_13_Maximum intensity projection.czi	1h_DOX_Light
	579.943	16399	16973	16581	16698	17606	17007	104757	103040	67182	16540	17024	16728	41875	39251	23373	16252	17030	16952	16297	16572	16142	16286	17135	16797			1472	303.18	1h_DOX_Light_13_Maximum intensity projection.czi	1h_DOX_Light
	580.358	16505	16614	16636	16802	17631	17200	113826	101429	65548	16546	16789	16762	40363	40835	23220	16242	16876	16909	16195	16482	16064	16213	17320	16776			1473	79.8182	1h_DOX_Light_13_Maximum intensity projection.czi	1h_DOX_Light
	580.773	16289	16832	16477	16701	17635	17315	122927	99678	65770	16590	17079	16715	40596	40851	22908	16394	17002	16969	16129	16388	16014	16409	17345	16558			1474	321.557	1h_DOX_Light_13_Maximum intensity projection.czi	1h_DOX_Light
	581.188	16295	16999	16502	16662	17771	16974	129214	96215	65314	16304	17212	16672	39448	41276	22975	16122	17026	17166	16096	16446	16008	16278	17331	16623			1475	208.933	1h_DOX_Light_13_Maximum intensity projection.czi	1h_DOX_Light
	581.603	16313	17120	16591	16598	17729	17072	131838	93425	64190	16386	17060	16774	40216	42265	23056	16253	17099	17161	16105	16405	16310	16228	17038	16816			1476	64.7565	1h_DOX_Light_13_Maximum intensity projection.czi	1h_DOX_Light
	582.018	16192	17032	16709	16617	17646	17142	137352	90011	62086	16572	16959	16828	40341	44758	22954	16166	17132	17098	16152	16466	16144	16339	17118	16913			1477	72.451	1h_DOX_Light_13_Maximum intensity projection.czi	1h_DOX_Light
	582.434	16450	16906	16515	16599	17511	17108	138739	85608	58167	16720	17003	16598	41160	45805	22298	16099	16920	17085	16014	16396	16054	16399	17308	16614			1478	67.8872	1h_DOX_Light_13_Maximum intensity projection.czi	1h_DOX_Light
	582.849	16317	17022	16815	16469	17821	17162	140790	80131	55838	16739	16996	16753	40508	44736	22075	16069	16975	16945	16255	16660	16076	16477	17092	16745			1479	64.7093	1h_DOX_Light_13_Maximum intensity projection.czi	1h_DOX_Light
	583.264	16385	16775	16624	16740	17608	17269	140448	75911	52209	16731	16847	16689	41119	45690	21223	16290	16984	17080	16231	16511	16206	16225	17189	16825			1480	305.416	1h_DOX_Light_13_Maximum intensity projection.czi	1h_DOX_Light
	583.679	16430	16901	16511	16728	17592	17054	144964	75669	47755	16625	16896	16867	40326	46686	20972	16201	16966	17114	16133	16277	16091	16293	17057	16802			1481	76.781	1h_DOX_Light_13_Maximum intensity projection.czi	1h_DOX_Light
	584.094	16179	17072	16314	16596	17682	16974	143737	76215	44256	16674	16814	16687	41375	45714	21721	16257	17042	17186	16047	16554	16171	16279	17341	16759			1482	171.881	1h_DOX_Light_13_Maximum intensity projection.czi	1h_DOX_Light
	584.509	16324	17076	16581	16622	17847	17233	138756	83919	40945	16422	17098	16674	41187	46312	21848	16100	16781	17009	16152	16479	16168	16365	17313	16590			1483	121.609	1h_DOX_Light_13_Maximum intensity projection.czi	1h_DOX_Light
	584.924	16327	17275	16448	16554	17574	17097	136488	88570	39320	16615	16836	16647	41697	46400	21248	16191	17183	17159	15951	16439	16242	16476	17325	16856			1484	69.587	1h_DOX_Light_13_Maximum intensity projection.czi	1h_DOX_Light
	585.339	16260	17140	16449	16382	17754	17178	130405	94711	38865	16495	16863	16753	40682	46214	20978	16332	16976	17212	16052	16482	16242	16487	17564	16709			1485	121.735	1h_DOX_Light_13_Maximum intensity projection.czi	1h_DOX_Light
	585.755	16354	17177	16579	16355	17592	17135	129359	98192	36754	16623	16969	16790	39864	46480	20818	16214	17027	16924	16158	16422	16166	16191	17417	16641			1486	197.576	1h_DOX_Light_13_Maximum intensity projection.czi	1h_DOX_Light
	586.17	16315	17139	16323	16392	17887	17089	123531	102264	36409	16434	16802	16952	39458	45907	20341	16111	16910	17142	16064	16475	16235	16456	17399	16769			1487	60.9446	1h_DOX_Light_13_Maximum intensity projection.czi	1h_DOX_Light
	586.585	16377	17276	16473	16495	17870	17092	118439	105808	35099	16452	16912	16708	39768	43629	20428	16129	17067	17005	16033	16424	16290	16381	17591	16871			1488	209.161	1h_DOX_Light_13_Maximum intensity projection.czi	1h_DOX_Light
	587	16379	17084	16603	16716	17735	16959	112839	109678	34433	16484	16977	16847	39324	41956	20349	16274	16927	17061	16062	16551	16279	16325	17127	17028			1489	101.039	1h_DOX_Light_13_Maximum intensity projection.czi	1h_DOX_Light
	587.415	16434	16841	16533	16315	17754	17018	106403	115273	32789	16486	16902	16782	38618	41124	20268	16195	17030	17286	16072	16553	16233	16366	17457	16714			1491	70.1382	1h_DOX_Light_13_Maximum intensity projection.czi	1h_DOX_Light
	587.83	16245	17001	16413	16447	17551	16882	103690	118884	31159	16370	16899	16857	39073	40550	19795	16024	17144	17140	16142	16548	16449	16363	17388	16528			1492	76.2308	1h_DOX_Light_13_Maximum intensity projection.czi	1h_DOX_Light
	588.245	16409	17080	16518	16379	17550	17098	101579	124649	30223	16527	16886	16910	38654	39479	19482	16131	16960	17216	16247	16402	16184	16400	17449	16586			1493	399.467	1h_DOX_Light_13_Maximum intensity projection.czi	1h_DOX_Light
	588.661	16170	17031	16555	16348	17377	17020	100413	126155	29231	16370	17015	16810	38429	40150	19592	16240	17076	17372	15996	16547	16303	16553	17593	16804			1495	124.658	1h_DOX_Light_13_Maximum intensity projection.czi	1h_DOX_Light
	589.076	16254	16741	16468	16540	17520	17040	98936	130495	28472	16527	16843	16810	37862	41744	19727	16308	17241	17078	15916	16538	16421	16570	17678	16726			1496	62.8769	1h_DOX_Light_13_Maximum intensity projection.czi	1h_DOX_Light
	589.491	16170	16980	16608	16598	17556	17051	95132	129826	29561	16344	16759	16795	38207	43016	20700	16207	17130	17219	15932	16482	16419	16456	17315	16878			1497	71.575	1h_DOX_Light_13_Maximum intensity projection.czi	1h_DOX_Light
	589.906	16230	16711	16619	16567	17704	17221	91788	127070	32313	16389	16830	16905	37456	45328	21645	16351	17156	17141	16127	16380	16285	16472	17593	16797			1498	224.936	1h_DOX_Light_13_Maximum intensity projection.czi	1h_DOX_Light
	590.321	16229	16736	16719	16380	17752	17121	89386	124825	34046	16465	17023	16967	36259	48598	23131	16217	17239	17274	16010	16467	16163	16489	17787	16790			1499	430.414	1h_DOX_Light_13_Maximum intensity projection.czi	1h_DOX_Light
	590.736	16383	16895	16744	16676	17643	16619	86618	123051	34924	16516	16909	17024	36160	49607	23346	16206	17304	16876	15961	16642	16229	16432	17890	16874			1500	147.2	1h_DOX_Light_13_Maximum intensity projection.czi	1h_DOX_Light
	591.151	16399	16840	16591	16658	17793	17243	81568	116923	36145	16406	16994	16911	36329	51735	24375	16240	17021	16892	16154	16435	16317	16578	17643	16843			1501	69.2889	1h_DOX_Light_13_Maximum intensity projection.czi	1h_DOX_Light
	591.566	16274	16801	16563	16637	17655	17052	78411	111224	37271	16758	16860	16998	35183	52805	24683	16160	16962	16846	15937	16589	16286	16542	17868	16767			1502	64.5645	1h_DOX_Light_13_Maximum intensity projection.czi	1h_DOX_Light
	591.982	16278	16801	16851	16599	17516	17002	76748	108056	38078	16509	16914	16976	34338	53508	25513	16513	16921	17052	16211	16444	16131	16472	17801	16684			1503	160.694	1h_DOX_Light_13_Maximum intensity projection.czi	1h_DOX_Light
	592.397	16188	16681	16689	16463	17373	17083	76964	104133	38958	16626	16859	16950	34457	54453	26136	16432	17124	16934	16122	16513	16001	16655	18216	16654			1504	65.1149	1h_DOX_Light_13_Maximum intensity projection.czi	1h_DOX_Light
	592.812	16564	16643	16775	16596	17368	17073	76472	99636	39788	16480	16727	16932	35383	56043	27138	16615	17263	16916	16066	16458	16122	16637	18212	16674			1505	121.097	1h_DOX_Light_13_Maximum intensity projection.czi	1h_DOX_Light
	593.227	16123	16541	16671	16491	17356	17012	76893	98050	40835	16283	16843	17168	35467	54815	27652	16521	17150	17176	16050	16603	16016	16798	18126	16714			1506	61.8549	1h_DOX_Light_13_Maximum intensity projection.czi	1h_DOX_Light
	593.642	16203	16812	16765	16596	17354	17088	76106	93894	42399	16407	16927	16971	35054	54125	28134	16607	16997	17097	16106	16573	16240	16710	18460	16684			1507	86.8234	1h_DOX_Light_13_Maximum intensity projection.czi	1h_DOX_Light
	594.057	16364	16678	16585	16589	17422	17084	74102	92333	44554	16561	17102	16773	36097	53314	28340	16378	17012	16814	16079	16315	16173	16593	18286	17020			1508	133.794	1h_DOX_Light_13_Maximum intensity projection.czi	1h_DOX_Light
	594.472	16135	16742	16655	16394	17506	17086	71793	90316	45919	16484	16950	17005	36236	53015	28998	16532	16979	16789	16071	16342	16159	16595	18195	16739			1509	62.4865	1h_DOX_Light_13_Maximum intensity projection.czi	1h_DOX_Light
	594.888	16276	16723	16676	16448	17332	16946	69001	88129	46470	16612	17061	17075	38405	53300	29032	16561	17122	16782	16069	16328	16143	16565	18276	16764			1510	465.313	1h_DOX_Light_13_Maximum intensity projection.czi	1h_DOX_Light
	595.303	16282	16853	16790	16511	17378	17068	66569	84489	47995	16613	17004	16889	39402	55062	28736	16363	16925	16808	16024	16368	16146	16563	18438	16737			1511	62.19	1h_DOX_Light_13_Maximum intensity projection.czi	1h_DOX_Light
	595.718	16320	16623	16727	16557	17392	17080	63669	81808	49167	16593	17049	16732	40870	53925	28737	16277	17074	17021	16081	16422	16172	16435	18513	16613			1512	81.142	1h_DOX_Light_13_Maximum intensity projection.czi	1h_DOX_Light
	596.133	16083	16798	16692	16753	17430	16992	62576	78797	50233	16490	17070	16966	40884	52670	28703	16358	16871	16883	15941	16337	16186	16456	18282	16743			1513	65.7026	1h_DOX_Light_13_Maximum intensity projection.czi	1h_DOX_Light
	596.548	16125	16721	16683	16708	17327	17216	61651	76573	50234	16549	16898	16864	41798	51654	29622	16254	16856	16788	16075	16300	16234	16359	18531	16680			1515	63.0613	1h_DOX_Light_13_Maximum intensity projection.czi	1h_DOX_Light
	596.963	16097	16737	16541	16342	17454	17213	60510	78813	52915	16634	17081	16764	41892	50196	29708	16385	17003	16862	15938	16346	16209	16329	18424	16803			1516	97.727	1h_DOX_Light_13_Maximum intensity projection.czi	1h_DOX_Light
	597.378	16075	16822	16666	16499	17095	17151	59779	82710	54403	16562	17025	16789	39723	49052	28982	16151	16915	16838	15941	16429	15969	16468	18257	16734			1517	71.2572	1h_DOX_Light_13_Maximum intensity projection.czi	1h_DOX_Light
	597.794	16257	16797	16806	16384	17361	17115	58020	89599	54610	16521	16890	16862	38441	47587	29143	16412	16981	16812	15898	16428	16223	16301	18428	16764			1518	66.8336	1h_DOX_Light_13_Maximum intensity projection.czi	1h_DOX_Light
	598.209	16040	16617	16752	16702	17495	17177	57211	93692	55418	16767	17060	16893	37918	46961	28937	16161	16717	16789	15907	16390	16222	16487	18270	16809			1519	291.775	1h_DOX_Light_13_Maximum intensity projection.czi	1h_DOX_Light
	598.624	16205	16682	16830	16590	17444	16960	57539	100124	55511	16353	17027	16826	37417	42947	27981	16281	16942	16755	15980	16418	15988	16446	18179	16884			1520	90.5619	1h_DOX_Light_13_Maximum intensity projection.czi	1h_DOX_Light
	599.039	16152	16852	16835	16390	17493	17054	58009	105797	54787	16367	16829	16953	35398	41564	27717	16227	17048	16795	15997	16381	16113	16446	18117	16685			1521	64.9288	1h_DOX_Light_13_Maximum intensity projection.czi	1h_DOX_Light
	599.454	16111	16959	16596	16312	17488	16972	58933	109328	53626	16557	16970	17016	34978	39488	27773	16264	16915	16731	15913	16347	16046	16581	18336	16997			1523	113.343	1h_DOX_Light_13_Maximum intensity projection.czi	1h_DOX_Light
	599.869	15921	16806	16736	16579	17282	17049	59494	111432	52289	16614	16960	16775	34694	37121	27398	16347	16883	16703	15994	16294	15841	16597	18122	16597			1525	262.863	1h_DOX_Light_13_Maximum intensity projection.czi	1h_DOX_Light
	600.284	16087	17082	16446	16475	17378	17129	61476	111118	51810	16564	16857	16900	34461	35626	26835	16277	16805	16803	16110	16421	16291	16342	17928	16946			1526	269.486	1h_DOX_Light_13_Maximum intensity projection.czi	1h_DOX_Light
	600.699	16091	17103	16713	16429	17268	17149	64205	110609	51954	16632	16832	16832	33528	34782	25991	16258	16926	16795	16000	16358	16042	16288	17858	16776			1527	62.6828	1h_DOX_Light_13_Maximum intensity projection.czi	1h_DOX_Light
	601.115	16051	16989	16638	16235	17203	17315	65470	104894	51081	16456	16824	16837	31991	33311	24871	16159	16893	16923	16092	16447	16176	16440	17937	16752			1528	64.2537	1h_DOX_Light_13_Maximum intensity projection.czi	1h_DOX_Light
	601.53	16336	16762	16615	16317	17345	17043	67611	102604	49515	16553	16830	17021	31893	32280	24226	16190	17065	16947	16158	16300	16134	16653	17826	16698			1529	64.1898	1h_DOX_Light_13_Maximum intensity projection.czi	1h_DOX_Light
	601.945	16196	16528	16470	16601	17337	17294	68620	101112	46597	16488	16945	16753	31386	31206	24747	16208	16977	17006	15974	16575	16059	16504	17900	16823			1530	127.906	1h_DOX_Light_13_Maximum intensity projection.czi	1h_DOX_Light
	602.36	16099	16625	16697	16484	17275	17168	70641	102879	44306	16592	17068	17002	32738	31415	24805	16049	16971	17072	15928	16534	15990	16576	17704	16681			1531	108.633	1h_DOX_Light_13_Maximum intensity projection.czi	1h_DOX_Light
	602.775	16215	16616	16294	16732	17345	17009	71390	102174	40680	16385	17047	16912	34055	30152	25126	16252	17055	16936	16024	16355	16092	16303	17755	16503			1532	61.8159	1h_DOX_Light_13_Maximum intensity projection.czi	1h_DOX_Light
	603.19	16457	16641	16553	16446	17338	16862	70490	103778	39745	16574	17064	16892	36260	29851	25107	16108	17145	16760	16009	16453	16114	16313	17675	16838			1533	70.5288	1h_DOX_Light_13_Maximum intensity projection.czi	1h_DOX_Light
	603.605	16175	16686	16624	16549	17530	16875	69964	103115	40427	16558	17085	16850	37293	29638	24140	16237	16889	16687	16019	16434	16078	16468	17600	16830			1534	62.8961	1h_DOX_Light_13_Maximum intensity projection.czi	1h_DOX_Light
	604.021	16274	16552	16545	16563	17233	17005	68675	103984	41693	16524	16864	17009	40333	30038	24825	16232	16565	16719	16110	16455	16091	16475	17488	16865			1535	95.1683	1h_DOX_Light_13_Maximum intensity projection.czi	1h_DOX_Light
	604.436	16313	16885	16572	16709	17290	17004	65151	103306	43881	16569	16993	17078	43681	29855	24393	16173	16932	16602	15914	16399	16025	16487	17605	16849			1536	60.5933	1h_DOX_Light_13_Maximum intensity projection.czi	1h_DOX_Light
	604.851	16236	16668	16613	16675	17289	17131	65093	104098	45097	16595	16992	16818	46806	30404	24231	15993	16973	16677	16227	16618	16045	16508	17511	16702			1537	63.8744	1h_DOX_Light_13_Maximum intensity projection.czi	1h_DOX_Light
	605.266	16251	16527	16606	16486	17537	17194	65203	103700	47420	16760	17098	16843	47797	30949	24215	16190	17040	16767	16104	16397	16039	16585	17452	16831			1538	66.6766	1h_DOX_Light_13_Maximum intensity projection.czi	1h_DOX_Light
	605.681	16321	16450	16640	16564	17345	17233	65964	103486	50064	16390	16837	17011	48439	30661	23964	16280	16872	16779	16016	16262	16076	16418	17585	16719			1539	150.288	1h_DOX_Light_13_Maximum intensity projection.czi	1h_DOX_Light
	606.096	16261	16624	16496	16532	17455	17308	66328	98751	50794	16402	17000	17029	47862	30791	23925	16279	16942	16735	16154	16324	16078	16479	17663	16786			1540	66	1h_DOX_Light_13_Maximum intensity projection.czi	1h_DOX_Light
	606.511	16135	16746	16502	16583	17366	17118	65972	95248	50732	16336	16866	17018	46619	30647	23925	16225	16842	16648	15885	16498	16036	16342	17373	16829			1541	92.7137	1h_DOX_Light_13_Maximum intensity projection.czi	1h_DOX_Light
	606.926	16219	16498	16579	16602	17255	17155	65538	92040	52277	16805	17056	16846	47098	31016	23357	16292	16769	16700	16180	16359	16164	16582	17627	16906			1542	62.4913	1h_DOX_Light_13_Maximum intensity projection.czi	1h_DOX_Light
	607.342	16166	16507	16661	16640	17587	17250	65253	89732	53778	16644	16918	16751	47279	31172	23375	16232	16771	16958	16012	16400	16304	16631	17807	16746			1543	97.385	1h_DOX_Light_13_Maximum intensity projection.czi	1h_DOX_Light
	607.757	15996	16835	16574	16507	17214	17312	67011	88200	56770	16616	16768	16944	47389	32923	23321	16095	16944	16656	16241	16603	16156	16533	17724	16760			1544	381.731	1h_DOX_Light_13_Maximum intensity projection.czi	1h_DOX_Light
	608.172	15977	16508	16555	16824	17391	17069	68408	84806	56313	16545	16926	16991	47649	34409	23816	16307	16871	16848	16052	16425	16227	16421	17957	16698			1545	70.84	1h_DOX_Light_13_Maximum intensity projection.czi	1h_DOX_Light
	608.587	16096	16802	16414	16445	17286	17438	71498	82588	57231	16733	16946	17012	48744	35625	24105	16081	16719	16513	15932	16597	16140	16596	17658	16729			1547	210.302	1h_DOX_Light_13_Maximum intensity projection.czi	1h_DOX_Light
	609.002	16159	16657	16545	16580	17459	17407	73817	81497	55961	16797	17000	16966	50035	38455	23695	16128	16702	16602	16174	16382	16217	16459	17941	16656			1548	174.919	1h_DOX_Light_13_Maximum intensity projection.czi	1h_DOX_Light
	609.417	16229	16646	16316	16637	17407	17450	75488	79577	56014	16616	16892	16802	54784	40595	23708	16205	16792	16954	15992	16317	16156	16451	17832	16831			1549	140.109	1h_DOX_Light_13_Maximum intensity projection.czi	1h_DOX_Light
	609.832	16104	16661	16279	16565	17367	17490	74583	82488	55341	16419	16971	16788	60144	42759	23301	16146	16904	16797	15969	16414	16117	16370	17565	16612			1550	78.4583	1h_DOX_Light_13_Maximum intensity projection.czi	1h_DOX_Light
	610.248	16174	16666	16374	16559	17426	17558	75486	82637	54744	16410	16862	17104	63176	45155	23944	16199	16789	16811	16100	16556	16180	16599	17938	16726			1551	246.408	1h_DOX_Light_13_Maximum intensity projection.czi	1h_DOX_Light
	610.663	16072	16807	16684	16758	17397	17204	74023	82349	53737	16463	16952	16906	65867	50438	23540	16342	17001	16698	15945	16618	16212	16616	17746	16781			1552	296.738	1h_DOX_Light_13_Maximum intensity projection.czi	1h_DOX_Light
	611.078	16174	16630	16420	16902	17338	17140	70578	84812	50188	16535	16777	16752	67618	54019	23014	16307	16990	16560	16003	16460	16032	16472	17525	16816			1553	69.0013	1h_DOX_Light_13_Maximum intensity projection.czi	1h_DOX_Light
	611.493	16153	16632	16290	16528	17254	17149	69055	92652	49371	16419	16858	16812	70076	57723	22190	16172	16815	16916	15866	16480	16120	16437	17430	16929			1556	66.8812	1h_DOX_Light_13_Maximum intensity projection.czi	1h_DOX_Light
	611.908	16138	16695	16364	16682	17226	17381	68286	96449	48297	16564	16844	16670	72097	61255	22533	16283	16806	16687	15822	16456	16196	16319	17415	16740			1557	213.631	1h_DOX_Light_13_Maximum intensity projection.czi	1h_DOX_Light
	612.323	16104	16641	16534	16653	17419	17375	66402	101128	47396	16521	16882	16729	72891	64786	22444	16117	16843	16697	16074	16588	16192	16288	17320	16784			1558	81.5091	1h_DOX_Light_13_Maximum intensity projection.czi	1h_DOX_Light
	612.738	16296	16606	16419	16660	17322	17614	64067	106401	44365	16471	16993	16888	72311	68935	22740	16303	16754	16896	16138	16447	16228	16483	17284	16819			1559	70.669	1h_DOX_Light_13_Maximum intensity projection.czi	1h_DOX_Light
	613.153	16072	16635	16206	16768	17332	17403	62200	108973	42805	16508	16959	16550	72581	72369	23972	16349	16974	16799	16065	16449	16178	16136	17413	16807			1561	281.867	1h_DOX_Light_13_Maximum intensity projection.czi	1h_DOX_Light
	613.569	16065	16725	16241	16725	17125	17463	60251	112443	41127	16584	16792	16522	72416	76791	23984	16359	16792	16794	16014	16404	16141	16326	17450	16902			1562	73.7176	1h_DOX_Light_13_Maximum intensity projection.czi	1h_DOX_Light
	613.984	16104	16739	16303	16560	17007	17347	57378	114768	38877	16629	16680	16610	73345	81136	24613	16034	16945	16858	16148	16541	16206	16376	17240	16865			1563	79.7645	1h_DOX_Light_13_Maximum intensity projection.czi	1h_DOX_Light
	614.399	16205	16882	16490	16468	17313	17116	55087	116847	36623	16796	16703	16711	70130	84948	24440	16199	17005	16757	15879	16294	16166	16264	17135	16904			1564	136.234	1h_DOX_Light_13_Maximum intensity projection.czi	1h_DOX_Light
	614.814	16151	16972	16488	16415	17313	17396	52072	115810	36028	16481	16808	16634	70019	87056	24844	16119	17001	16834	16012	16357	16118	16551	17272	17138			1565	65.6519	1h_DOX_Light_13_Maximum intensity projection.czi	1h_DOX_Light
	615.229	16286	16645	16457	16581	17318	17233	49284	114681	34849	16488	16762	16596	72185	88223	25335	16160	16887	16720	15893	16408	16187	16362	17294	16991			1566	62.511	1h_DOX_Light_13_Maximum intensity projection.czi	1h_DOX_Light
	615.644	16396	16811	16573	16662	17111	17302	47300	112506	33785	16809	16950	16589	72031	89010	25321	16165	16961	16909	16027	16398	16204	16328	17351	16914			1567	64.5817	1h_DOX_Light_13_Maximum intensity projection.czi	1h_DOX_Light
	616.059	16057	16771	16475	16508	17212	17413	46162	111456	34597	16545	17136	16857	71574	89882	25491	16288	17121	16794	16029	16344	16001	16549	17187	16931			1568	100.275	1h_DOX_Light_13_Maximum intensity projection.czi	1h_DOX_Light
	616.475	16067	16749	16495	16565	17174	17236	47742	109127	34510	16624	16939	16721	73306	90873	25122	16023	16972	16926	16074	16349	15953	16393	17109	16794			1569	97.5481	1h_DOX_Light_13_Maximum intensity projection.czi	1h_DOX_Light
	616.89	16156	16745	16439	16527	17326	17312	50022	105205	34638	16580	16895	16857	73177	87439	25168	16161	17048	16914	16096	16406	16167	16416	17152	16876			1570	65.4382	1h_DOX_Light_13_Maximum intensity projection.czi	1h_DOX_Light
	617.305	16169	16814	16361	16591	17083	17315	52540	100643	35923	16754	16662	16872	73919	86472	25069	16187	16848	16718	15881	16553	16050	16438	17167	17066			1571	102.792	1h_DOX_Light_13_Maximum intensity projection.czi	1h_DOX_Light
	617.72	16101	16703	16352	16266	17294	17359	53631	96494	37143	16761	16939	16746	72521	85600	24345	16344	16881	16749	16052	16426	16017	16354	17043	16845			1572	69.8214	1h_DOX_Light_13_Maximum intensity projection.czi	1h_DOX_Light
	618.135	16394	16834	16476	16633	17028	17171	55615	91752	38160	16629	16925	16987	71348	81570	24392	16137	16932	16687	16153	16529	16195	16651	17283	16886			1573	307.097	1h_DOX_Light_13_Maximum intensity projection.czi	1h_DOX_Light
	618.55	16130	16808	16748	16626	17459	17190	58266	87743	38507	16839	16876	16843	69795	78687	24551	16174	16918	16791	15931	16378	16145	16368	17127	16896			1574	122.686	1h_DOX_Light_13_Maximum intensity projection.czi	1h_DOX_Light
	618.965	16033	16757	16526	16424	17400	17153	60852	85381	38903	16747	16837	16951	68909	73571	24176	16170	17062	16650	16035	16478	16238	16667	17155	17084			1575	108.375	1h_DOX_Light_13_Maximum intensity projection.czi	1h_DOX_Light
	619.38	16311	16736	16722	16820	17379	17225	62822	82284	38396	16554	16751	16824	67661	68779	23758	16114	16766	16650	16154	16381	15958	16362	17273	16797			1576	128.118	1h_DOX_Light_13_Maximum intensity projection.czi	1h_DOX_Light
	619.796	16214	16646	16580	16589	17448	17112	64871	79942	37952	16850	16725	17043	66075	63817	23547	16173	17080	16613	16111	16317	16043	16655	17023	16940			1577	211.535	1h_DOX_Light_13_Maximum intensity projection.czi	1h_DOX_Light
	620.211	16417	16800	16675	16484	17343	17145	67043	79282	37664	16765	16850	16774	67352	62181	22491	16297	16866	16674	16171	16454	16200	16538	17002	16802			1578	75.5429	1h_DOX_Light_13_Maximum intensity projection.czi	1h_DOX_Light
	620.626	16454	16624	16591	16502	17238	17177	68648	76133	35985	16743	16745	16750	66630	59107	21840	16373	17015	16569	16055	16648	16210	16561	16908	16907			1579	120.672	1h_DOX_Light_13_Maximum intensity projection.czi	1h_DOX_Light
	621.041	16252	16922	16678	16632	17202	17000	69463	74564	35651	16929	16776	16652	66402	56623	21571	16461	17017	16832	16129	16551	15995	16486	17027	16995			1580	173.419	1h_DOX_Light_13_Maximum intensity projection.czi	1h_DOX_Light
	621.456	16184	16843	16550	16613	17030	17046	68412	72593	34993	16698	16816	16703	67088	55364	21500	16306	17091	16771	16022	16411	15976	16530	16793	16815			1581	93.1413	1h_DOX_Light_13_Maximum intensity projection.czi	1h_DOX_Light
	621.871	16070	16871	16608	16645	17113	17351	68424	71953	34757	16535	16888	16771	68824	52548	21031	16161	17091	16534	15967	16561	16083	16248	17004	16888			1583	64.8065	1h_DOX_Light_13_Maximum intensity projection.czi	1h_DOX_Light
	622.286	16269	16814	16438	16569	17266	17098	67507	69653	33789	16493	16909	16583	71386	50509	20041	16202	17050	16494	15902	16520	16168	16421	16995	16972			1584	188.725	1h_DOX_Light_13_Maximum intensity projection.czi	1h_DOX_Light
	622.702	16263	17002	16537	16680	17299	17140	64838	70310	32979	16570	16887	16707	73269	48320	19972	16486	16931	16666	15937	16616	16158	16695	17028	16948			1585	162.365	1h_DOX_Light_13_Maximum intensity projection.czi	1h_DOX_Light
	623.117	16207	16781	16454	16788	17221	17029	63608	71995	32052	16636	17073	16685	74639	45300	21136	16432	16803	16397	15874	16599	16082	16421	17150	16987			1587	62.5947	1h_DOX_Light_13_Maximum intensity projection.czi	1h_DOX_Light
	623.532	16226	16875	16539	16762	17150	16745	63002	71496	31537	16651	16990	16753	76677	44490	21697	16337	17014	16382	16071	16702	16182	16556	17055	16965			1588	91.7849	1h_DOX_Light_13_Maximum intensity projection.czi	1h_DOX_Light
	623.947	15927	16765	16548	16800	17339	17125	60664	74452	31774	16678	17049	16677	77830	43640	22926	16445	17067	16502	16019	16470	16230	16476	17078	16961			1589	64.6983	1h_DOX_Light_13_Maximum intensity projection.czi	1h_DOX_Light
	624.362	15984	16850	16459	16770	17039	16839	60726	77697	32055	16643	16996	16733	77820	43430	24218	16419	17097	16708	16148	16463	16077	16631	17343	17012			1590	62.9227	1h_DOX_Light_13_Maximum intensity projection.czi	1h_DOX_Light
	624.777	16229	16567	16386	16533	17042	16990	59844	79769	32678	16571	16859	16850	77143	42317	24954	16498	17043	16859	16130	16592	16186	16563	17227	16779			1591	65.4673	1h_DOX_Light_13_Maximum intensity projection.czi	1h_DOX_Light
	625.192	16098	16654	16415	16876	16979	16973	57787	85444	33392	16455	17113	16722	75875	42630	25764	16286	17059	16699	16056	16501	16237	16430	17153	16814			1592	64.8272	1h_DOX_Light_13_Maximum intensity projection.czi	1h_DOX_Light
	625.608	16116	16678	16460	16765	17030	17254	56181	90990	33097	16487	16654	16830	74032	42088	26783	16590	16984	16678	15881	16615	16222	16698	17321	16846			1593	61.0369	1h_DOX_Light_13_Maximum intensity projection.czi	1h_DOX_Light
	626.023	16197	16589	16349	16658	17163	16985	53686	96325	33427	16621	16791	16703	72990	44892	28201	16351	17217	16897	16083	16353	16128	16475	17429	16721			1594	66.6139	1h_DOX_Light_13_Maximum intensity projection.czi	1h_DOX_Light
	626.438	15937	16684	16433	16740	17197	17012	52937	104645	33736	16812	17000	16687	74686	47995	29292	16255	17179	16728	15891	16631	16169	16563	17404	16638			1595	76.0443	1h_DOX_Light_13_Maximum intensity projection.czi	1h_DOX_Light
	626.853	15977	16741	16283	16786	17456	17041	52309	109127	33403	16714	16916	16665	77658	51857	30169	16216	17251	16709	16059	16573	16063	16457	17219	16687			1596	62.4087	1h_DOX_Light_13_Maximum intensity projection.czi	1h_DOX_Light
	627.268	16150	16628	16453	16956	17402	16891	50829	112298	34621	16531	16939	16705	81021	55590	31197	16265	17175	16757	15953	16686	16266	16453	17067	16724			1597	63.359	1h_DOX_Light_13_Maximum intensity projection.czi	1h_DOX_Light
	627.683	16079	16514	16507	16766	17109	16924	50010	110775	34030	16535	17033	16850	85441	59477	32498	16442	17295	16927	15995	16659	16181	16459	17076	16772			1598	72.6949	1h_DOX_Light_13_Maximum intensity projection.czi	1h_DOX_Light
	628.098	16111	16709	16363	16712	17061	16903	48860	108513	34467	16702	16799	16922	90218	61320	33485	16378	17094	16623	15933	16573	16078	16371	16951	16934			1599	326.661	1h_DOX_Light_13_Maximum intensity projection.czi	1h_DOX_Light
	628.513	16096	16605	16524	16880	17156	17058	48484	107830	34340	16633	16956	16490	93313	61826	34057	16372	17091	16574	15885	16600	16189	16321	16992	16641			1600	74.1216	1h_DOX_Light_13_Maximum intensity projection.czi	1h_DOX_Light
	628.929	16144	16634	16323	16521	17074	16900	47331	106227	34068	16552	16856	16704	93710	64359	34736	16306	16995	16593	16073	16562	16098	16259	17267	16906			1601	105.928	1h_DOX_Light_13_Maximum intensity projection.czi	1h_DOX_Light
	629.344	15839	16487	16276	16712	17266	17013	47716	107745	34692	16603	16962	16707	97850	65378	34830	16460	17088	16732	15798	16642	16136	16409	17119	16661			1602	155.793	1h_DOX_Light_13_Maximum intensity projection.czi	1h_DOX_Light
	629.759	16048	16664	16349	16494	17184	17006	47998	107130	35859	16442	16956	16796	98254	65837	35683	16549	17152	16705	15928	16596	16132	16401	17157	16656			1603	244.867	1h_DOX_Light_13_Maximum intensity projection.czi	1h_DOX_Light
	630.174	15995	16572	16414	16555	17323	16887	48208	105120	36491	16377	16734	16771	99167	65849	35797	16859	17319	16826	15896	16660	16156	16462	16968	16824			1604	114.134	1h_DOX_Light_13_Maximum intensity projection.czi	1h_DOX_Light
	630.589	16125	16595	16455	16808	17349	17146	47927	103492	37453	16548	16742	16794	100634	65052	36795	17032	17044	16913	15826	16488	16081	16183	17169	16868			1605	62.48	1h_DOX_Light_13_Maximum intensity projection.czi	1h_DOX_Light
	631.004	16044	16793	16613	16703	17320	16895	46849	98674	40309	16577	16832	16631	102121	63151	35792	17253	17033	16956	16027	16401	16210	16247	17108	16916			1606	65.1243	1h_DOX_Light_13_Maximum intensity projection.czi	1h_DOX_Light
	631.419	16135	16700	16380	16772	17201	16810	46218	92601	42934	16550	16999	16705	104291	61775	35722	17670	16765	16891	15961	16330	16236	16339	17173	17007			1607	65.678	1h_DOX_Light_13_Maximum intensity projection.czi	1h_DOX_Light
	631.835	16043	16588	16572	16779	17249	16820	43631	87002	46271	16767	16972	16710	103941	58868	34712	17759	17082	16653	16076	16401	16193	16687	17042	16978			1608	95.1111	1h_DOX_Light_13_Maximum intensity projection.czi	1h_DOX_Light
	632.25	16071	16802	16275	16567	17244	16885	42414	80811	49348	16565	16990	16692	106387	55675	33840	17900	17072	16856	15899	16235	16156	16612	17143	16791			1609	78.8016	1h_DOX_Light_13_Maximum intensity projection.czi	1h_DOX_Light
	632.665	15895	16768	16277	16553	17079	16986	41413	75344	50901	16395	17047	16707	108878	53899	33505	17854	17193	17066	15944	16250	16146	16570	17061	16896			1611	74.7333	1h_DOX_Light_13_Maximum intensity projection.czi	1h_DOX_Light
	633.08	15929	16672	16361	16581	17038	17008	39830	69499	52552	16590	16898	16752	108896	49775	32193	18161	17180	16884	15915	16330	16074	16533	17132	16719			1612	534.969	1h_DOX_Light_13_Maximum intensity projection.czi	1h_DOX_Light
	633.495	16123	16538	16412	16809	17426	16839	39647	65161	54159	16599	16976	16775	107341	47517	31202	18335	17094	16703	15943	16396	16202	16203	17278	16895			1613	63.8989	1h_DOX_Light_13_Maximum intensity projection.czi	1h_DOX_Light
	633.91	16049	16497	16323	16690	17148	16859	40411	60094	53038	16738	16977	16777	107419	44086	31556	18580	17109	16774	15988	16335	16162	16205	17132	16985			1614	171.257	1h_DOX_Light_13_Maximum intensity projection.czi	1h_DOX_Light
	634.325	16282	16645	16511	16673	17246	16983	42618	55010	53083	16486	16753	16902	104276	41773	31942	18494	16829	16840	16078	16196	16097	16310	17441	16876			1615	100.436	1h_DOX_Light_13_Maximum intensity projection.czi	1h_DOX_Light
	634.74	16050	16828	16349	16519	17217	16995	42988	51662	52642	16717	16687	16732	99633	37916	30911	18447	16782	16955	16282	16329	16243	16310	17417	16570			1616	92.078	1h_DOX_Light_13_Maximum intensity projection.czi	1h_DOX_Light
	635.156	16158	16538	16446	16817	17148	16849	43881	47909	52081	16489	16914	16777	95093	35359	31094	18642	16782	16977	16051	16418	15980	16346	17293	16877			1617	265.337	1h_DOX_Light_13_Maximum intensity projection.czi	1h_DOX_Light
	635.571	16155	16760	16528	16915	17368	16891	45606	45314	50897	16557	16971	16842	91368	33657	32199	18379	16984	16746	16112	16388	15929	16540	17371	16726			1618	63.3481	1h_DOX_Light_13_Maximum intensity projection.czi	1h_DOX_Light
	635.986	16119	16592	16453	16703	17220	16856	46245	44894	48736	16407	16954	16625	88342	31939	33130	18384	16917	16844	16015	16292	16108	16490	17350	16934			1619	65.7838	1h_DOX_Light_13_Maximum intensity projection.czi	1h_DOX_Light
	636.401	16025	16565	16467	16716	17075	16842	46324	46124	47067	16431	16765	16817	86161	32005	34794	18169	16983	16741	16018	16333	16209	16609	17117	16905			1621	156.557	1h_DOX_Light_13_Maximum intensity projection.czi	1h_DOX_Light
	636.816	16282	16747	16481	16950	17204	16788	46158	49557	45465	16367	16942	16955	82841	32685	35533	17764	16918	16717	16023	16261	16023	16278	17214	16944			1622	65.9043	1h_DOX_Light_13_Maximum intensity projection.czi	1h_DOX_Light
	637.231	16064	16454	16570	16900	17464	16849	47731	54645	44252	16364	17070	16765	82904	33437	36299	17821	16761	16945	15946	16242	16087	16319	17300	16895			1623	196.787	1h_DOX_Light_13_Maximum intensity projection.czi	1h_DOX_Light
	637.646	16073	16880	16558	16716	17499	16934	48077	59275	42986	16485	16970	16674	81113	33492	35937	17637	16989	16889	15924	16234	16066	16360	17630	16911			1624	64.6443	1h_DOX_Light_13_Maximum intensity projection.czi	1h_DOX_Light
	638.062	16148	16668	16554	16594	17318	16913	49401	62425	41623	16529	16875	16574	78661	32971	35291	17485	17150	17011	15887	16391	16052	16118	17343	16909			1625	62.6167	1h_DOX_Light_13_Maximum intensity projection.czi	1h_DOX_Light
	638.477	16267	16851	16739	16571	16983	16894	49374	67119	41031	16731	17095	16844	74706	32889	36552	17442	17207	16935	15844	16396	16040	16200	17123	17087			1626	132.946	1h_DOX_Light_13_Maximum intensity projection.czi	1h_DOX_Light
	638.892	15920	16855	16448	16756	17464	16988	49365	71424	40279	16620	16979	16657	68644	32484	37951	17102	16881	16794	15849	16408	16172	16111	17244	16974			1627	133.439	1h_DOX_Light_13_Maximum intensity projection.czi	1h_DOX_Light
	639.307	15955	16805	16602	16707	17253	16951	50043	76254	39465	16450	16939	16802	62053	32366	39029	17038	16966	16822	15880	16386	16240	16332	17096	16944			1628	65.2952	1h_DOX_Light_13_Maximum intensity projection.czi	1h_DOX_Light
	639.722	16012	16730	16456	16662	17262	16755	51575	79464	39058	16352	17038	16956	54939	33264	40034	16960	17011	16899	15971	16515	16159	16285	16912	17066			1629	65.1757	1h_DOX_Light_13_Maximum intensity projection.czi	1h_DOX_Light
	640.137	15920	16664	16523	16765	17189	16785	53520	82454	38508	16621	16936	16956	49664	33604	40713	16706	16915	16700	15863	16288	15976	16229	16812	17077			1630	64.3289	1h_DOX_Light_13_Maximum intensity projection.czi	1h_DOX_Light
	640.552	16026	16821	16256	16618	17368	17121	54847	85121	37432	16562	16807	16714	50284	34576	41129	16334	17327	16948	15753	16412	16135	16113	17050	16638			1632	258.216	1h_DOX_Light_13_Maximum intensity projection.czi	1h_DOX_Light
	640.967	15960	16706	16409	16568	17263	16988	55629	84384	36954	16485	17071	16822	54113	36438	42484	16131	17141	16845	15957	16524	16108	16293	16945	16625			1633	228.246	1h_DOX_Light_13_Maximum intensity projection.czi	1h_DOX_Light
	641.383	15973	16692	16334	16713	17549	16850	56795	83903	35519	16535	16858	16570	58925	37208	42684	16362	17050	16777	15899	16387	16145	16212	16873	16744			1634	277.913	1h_DOX_Light_13_Maximum intensity projection.czi	1h_DOX_Light
	641.798	16081	16984	16400	16373	17398	16943	57936	81256	34944	16377	16814	16688	63295	38628	43307	16152	17046	16760	15913	16265	16093	16204	16979	16946			1635	63.4177	1h_DOX_Light_13_Maximum intensity projection.czi	1h_DOX_Light
	642.213	16194	16878	16322	16558	17354	16778	58297	79157	34435	16489	16881	16579	66550	39868	42506	16179	17348	16841	15962	16392	16160	16254	16944	16910			1636	89.3244	1h_DOX_Light_13_Maximum intensity projection.czi	1h_DOX_Light
	642.628	16142	16731	16481	16625	17319	16785	59376	77055	35882	16397	17072	16750	68904	40622	41863	16343	17248	16855	15947	16373	16007	16156	17059	16808			1637	110.217	1h_DOX_Light_13_Maximum intensity projection.czi	1h_DOX_Light
	643.043	16278	16706	16374	16620	17292	17071	59925	73264	38129	16369	16999	16757	69567	43045	41693	16240	17101	16693	15759	16277	16023	16279	16931	16758			1638	66.6049	1h_DOX_Light_13_Maximum intensity projection.czi	1h_DOX_Light
	643.458	16305	16808	16450	16527	17171	16976	61799	70684	40131	16507	16809	16690	71238	44574	40691	16216	16829	16746	15843	16428	16124	16374	16879	16941			1639	62.1542	1h_DOX_Light_13_Maximum intensity projection.czi	1h_DOX_Light
	643.873	16187	16740	16539	17004	17417	16978	62678	65921	41477	16490	16967	16851	71414	46523	39803	16179	17141	16736	15880	16444	16142	16339	16812	16849			1640	62.2193	1h_DOX_Light_13_Maximum intensity projection.czi	1h_DOX_Light
	644.289	16191	16679	16364	16912	17065	16900	63261	61070	42468	16381	16952	16797	73402	46867	38673	16075	17076	16851	15762	16281	16213	16081	16948	16674			1641	64.9761	1h_DOX_Light_13_Maximum intensity projection.czi	1h_DOX_Light
	644.704	16108	16664	16592	16646	17163	17080	63920	58838	42775	16487	16814	16891	71655	47025	37804	16180	17138	16798	15935	16302	16080	16329	16963	16835			1642	65.7237	1h_DOX_Light_13_Maximum intensity projection.czi	1h_DOX_Light
	645.119	16187	16906	16381	16421	17012	17001	65015	56919	45000	16561	16773	16829	71444	47774	37553	16154	17120	16703	15825	16420	16081	16490	16825	16719			1643	92.7321	1h_DOX_Light_13_Maximum intensity projection.czi	1h_DOX_Light
	645.534	16100	16534	16447	16613	17173	17029	65452	53014	45592	16533	16827	16781	71281	46646	35806	16209	17088	16954	15924	16480	16089	16481	16792	16962			1644	68.8094	1h_DOX_Light_13_Maximum intensity projection.czi	1h_DOX_Light
	645.949	16207	16580	16561	16608	17034	17059	65381	51306	45824	16361	16860	16726	70589	46801	35451	16341	17113	17164	15961	16354	16217	16454	16925	16831			1645	253.618	1h_DOX_Light_13_Maximum intensity projection.czi	1h_DOX_Light
	646.364	16140	16719	16424	16481	17125	17150	66177	52967	47364	16368	16965	16605	69786	48653	33310	16246	17006	16942	16019	16399	16088	16398	16982	16861			1646	118.28	1h_DOX_Light_13_Maximum intensity projection.czi	1h_DOX_Light
	646.779	16216	16669	16532	16686	17097	17258	65145	55384	48954	16468	16755	16819	70006	50421	31609	16155	16956	16953	15965	16391	15875	16286	17272	16766			1647	205.804	1h_DOX_Light_13_Maximum intensity projection.czi	1h_DOX_Light
	647.194	16051	16730	16513	16894	17313	17093	66359	57081	50183	16442	16708	16925	69296	50649	31822	16283	17106	16830	15986	16399	16085	16181	17178	16816			1648	338.353	1h_DOX_Light_13_Maximum intensity projection.czi	1h_DOX_Light
	647.61	16238	16680	16404	16983	17106	17061	68188	61339	50695	16510	16857	16833	67950	50783	33347	16224	17284	16861	16057	16363	16087	16294	17033	16835			1649	210.563	1h_DOX_Light_13_Maximum intensity projection.czi	1h_DOX_Light
	648.025	16057	16584	16656	16722	17078	16862	68266	65823	51443	16509	16699	16867	65259	53296	33896	16159	17067	16790	15906	16333	15960	16359	17318	16918			1650	256.478	1h_DOX_Light_13_Maximum intensity projection.czi	1h_DOX_Light
	648.44	16077	16600	16417	16545	17272	17131	68559	68915	52904	16431	16865	16917	63329	56465	34132	16155	17205	16677	15955	16395	16111	16175	17274	16984			1651	65.1228	1h_DOX_Light_13_Maximum intensity projection.czi	1h_DOX_Light
	648.855	16136	16712	16462	16552	17140	17064	67405	73322	51922	16584	16799	16727	60961	58660	34744	16103	17220	16799	16096	16531	16103	16271	17245	17027			1653	216.179	1h_DOX_Light_13_Maximum intensity projection.czi	1h_DOX_Light
	649.27	15998	16734	16544	16520	17265	17389	64763	75915	51107	16547	16940	16583	59051	60040	35733	16229	17007	16866	15929	16350	16109	16535	17244	16976			1654	68.2141	1h_DOX_Light_13_Maximum intensity projection.czi	1h_DOX_Light
	649.685	16278	16739	16344	16600	17324	17323	60456	77911	49819	16558	16971	16601	56520	61618	36314	16245	17108	16819	15970	16394	16026	16306	17256	16771			1655	65.0287	1h_DOX_Light_13_Maximum intensity projection.czi	1h_DOX_Light
	650.1	16259	16994	16408	16527	17053	17245	56128	80800	49334	16358	16812	16801	56818	60939	36057	16037	16978	16769	15930	16508	16068	16322	17001	17065			1656	564.402	1h_DOX_Light_13_Maximum intensity projection.czi	1h_DOX_Light
	650.516	16105	16630	16360	16528	17032	17065	52039	82382	47794	16610	17084	16784	56161	61830	36630	16204	16941	16769	15795	16627	16154	16358	17025	16790			1657	109.482	1h_DOX_Light_13_Maximum intensity projection.czi	1h_DOX_Light
	650.931	15957	16836	16597	16555	17059	17075	46910	81994	47263	16620	16947	16825	55052	62797	37744	16264	17063	16995	15946	16384	16105	16115	17152	16972			1658	208.023	1h_DOX_Light_13_Maximum intensity projection.czi	1h_DOX_Light
	651.346	16080	16712	16349	16561	17213	17114	42301	84867	45862	16635	16953	16712	56232	63607	37307	16216	16866	17015	16107	16377	16081	16237	17245	16914			1659	111.801	1h_DOX_Light_13_Maximum intensity projection.czi	1h_DOX_Light
	651.761	16251	16862	16246	16684	17038	17159	38421	91481	44329	16603	16977	16810	56053	66631	37277	16291	16835	16890	16079	16344	16211	16378	17317	16921			1660	184.736	1h_DOX_Light_13_Maximum intensity projection.czi	1h_DOX_Light
	652.176	16010	16614	16397	16641	17145	17159	35406	98268	42089	16480	16969	16704	56248	65660	37877	16335	16908	17004	15934	16362	16185	16179	17253	16946			1661	71.0285	1h_DOX_Light_13_Maximum intensity projection.czi	1h_DOX_Light
	652.591	16084	16844	16489	16652	17169	17080	34230	105310	40653	16369	16832	16648	54287	67459	37905	16289	17249	16899	15966	16561	16134	16199	17336	16883			1662	65.1457	1h_DOX_Light_13_Maximum intensity projection.czi	1h_DOX_Light
	653.006	16154	16628	16172	16659	16978	17126	33561	108760	38818	16486	17098	16986	54484	67040	37347	16280	17043	16645	15861	16418	16016	16334	17048	17008			1664	70.066	1h_DOX_Light_13_Maximum intensity projection.czi	1h_DOX_Light
	653.422	15925	16557	16264	16689	17008	16988	33343	112685	36719	16597	16773	16717	53194	66048	37137	16046	17074	16818	15900	16393	16144	16227	17239	16858			1665	66.2354	1h_DOX_Light_13_Maximum intensity projection.czi	1h_DOX_Light
	653.837	16217	16532	16452	16787	17127	17202	33443	117056	36456	16526	16750	16610	53015	65971	35430	16059	17010	16868	16024	16478	16035	16246	16989	16695			1666	63.8267	1h_DOX_Light_13_Maximum intensity projection.czi	1h_DOX_Light
	654.252	15985	16468	16427	16478	17004	16966	33290	117597	35751	16727	16901	16785	51936	64505	35784	16243	16875	16927	15753	16536	16171	16201	17161	16790			1667	63.3781	1h_DOX_Light_13_Maximum intensity projection.czi	1h_DOX_Light
	654.667	16197	16654	16312	16520	17046	17007	33202	117122	37031	16687	16922	16828	52045	63464	35908	16366	17045	16726	15931	16591	16128	16168	17073	16919			1668	71.1982	1h_DOX_Light_13_Maximum intensity projection.czi	1h_DOX_Light
	655.082	15885	16540	16321	16495	17084	17175	33486	116501	36923	16418	16777	16737	52375	63190	35411	16266	16946	16734	15879	16569	16221	16176	17380	16773			1669	60.9575	1h_DOX_Light_13_Maximum intensity projection.czi	1h_DOX_Light
	655.497	15968	16515	16414	16655	17074	17200	32914	114430	36798	16487	17079	16926	54270	63553	35712	16316	16962	16925	15903	16341	16335	15981	17293	16690			1670	638.681	1h_DOX_Light_13_Maximum intensity projection.czi	1h_DOX_Light
	655.912	16032	16487	16297	16829	17116	17293	31675	114102	37887	16571	17211	16549	55412	61760	34169	16188	17062	16741	15782	16248	16174	16141	17069	16898			1671	481.811	1h_DOX_Light_13_Maximum intensity projection.czi	1h_DOX_Light
	656.327	16310	16654	16276	16863	16883	17163	30917	112187	37187	16551	16943	16845	58238	62853	33887	16015	17016	16677	15902	16501	16152	16226	17035	17080			1672	175.778	1h_DOX_Light_13_Maximum intensity projection.czi	1h_DOX_Light
	656.743	16320	16452	16424	16485	17179	17256	30379	108007	37699	16683	16964	16732	59638	58630	33352	16197	16892	16981	15922	16342	16248	16123	16823	16891			1673	69.5278	1h_DOX_Light_13_Maximum intensity projection.czi	1h_DOX_Light
	657.158	16223	16438	16218	16659	17108	17447	29584	105271	37291	16572	16744	17043	59404	56665	32611	16178	17215	16778	15976	16357	16083	16101	16860	16829			1674	142.765	1h_DOX_Light_13_Maximum intensity projection.czi	1h_DOX_Light
	657.573	16347	16773	16377	16597	17138	17236	29997	100206	37413	16560	17154	16935	60718	53811	32728	16277	17195	16708	15913	16322	16158	15960	17095	16859			1675	64.5264	1h_DOX_Light_13_Maximum intensity projection.czi	1h_DOX_Light
	657.988	16184	16620	16206	16538	17285	17385	31012	95077	37141	16501	16925	16514	61277	49636	32496	16343	17081	16750	15894	16484	16318	16291	17143	16806			1676	125.424	1h_DOX_Light_13_Maximum intensity projection.czi	1h_DOX_Light
	658.403	16208	16560	16247	16612	16965	17110	31538	85793	37444	16558	16753	16645	61822	47248	31180	16234	17256	16904	15961	16548	16294	16224	16999	16820			1677	72.5165	1h_DOX_Light_13_Maximum intensity projection.czi	1h_DOX_Light
	658.818	15924	16490	16269	16654	17127	17037	32091	80161	37489	16619	16832	16724	63469	45180	30963	16277	17194	16884	15966	16367	16324	16233	16816	16828			1678	63.853	1h_DOX_Light_13_Maximum intensity projection.czi	1h_DOX_Light
	659.233	16145	16709	16177	16513	17183	17137	32898	74158	37834	16277	17057	16870	67571	43939	31507	16398	17522	16945	15944	16541	16362	16162	16758	16857			1679	68.9104	1h_DOX_Light_13_Maximum intensity projection.czi	1h_DOX_Light
	659.649	16384	16659	16134	16660	17249	17170	33819	69434	38258	16355	16915	16670	72918	41866	31283	16622	17289	16824	16069	16330	16333	16032	16919	16723			1681	66.1143	1h_DOX_Light_13_Maximum intensity projection.czi	1h_DOX_Light
	660.064	16295	16564	16200	16785	17268	17313	34679	66819	38276	16550	16724	16690	74219	40222	31319	16714	17625	16920	15984	16403	16409	16278	16911	16811			1682	276.043	1h_DOX_Light_13_Maximum intensity projection.czi	1h_DOX_Light
	660.479	16193	16520	16147	16766	17015	17199	35162	66437	38940	16554	16846	16840	75485	40170	31138	17158	17534	17105	15968	16473	16247	16372	16807	16845			1683	64.4819	1h_DOX_Light_13_Maximum intensity projection.czi	1h_DOX_Light
	660.894	16416	16703	16303	16505	17107	17213	35022	67467	39074	16661	16737	16838	75803	38443	31563	17279	17548	17116	16043	16487	16253	16214	16855	16689			1684	65.3845	1h_DOX_Light_13_Maximum intensity projection.czi	1h_DOX_Light
	661.309	16327	16352	16284	16559	17163	17259	36116	70289	41163	16647	17036	16789	77467	37609	31486	17437	17965	17248	15740	16413	16360	16083	16811	16701			1685	384.751	1h_DOX_Light_13_Maximum intensity projection.czi	1h_DOX_Light
	661.724	16135	16744	16287	16540	17228	17529	36918	73468	41279	16645	16806	16786	77217	35500	32737	17707	18076	17235	16172	16466	16408	16338	16805	16698			1686	77.3365	1h_DOX_Light_13_Maximum intensity projection.czi	1h_DOX_Light
	662.139	16195	16713	16323	16676	17220	17343	36980	75874	41674	16560	16842	16839	76503	34604	32525	17924	17876	17169	15892	16374	16419	16185	16767	16682			1687	83.021	1h_DOX_Light_13_Maximum intensity projection.czi	1h_DOX_Light
	662.554	16451	16478	16546	16444	17072	17173	36859	78425	43390	16392	16874	16774	77028	32926	33233	18274	18177	17255	15947	16522	16297	16255	16734	17041			1688	61.9944	1h_DOX_Light_13_Maximum intensity projection.czi	1h_DOX_Light
	662.97	16322	16626	16337	16679	17252	17252	36945	81635	44973	16633	16767	16682	74975	29700	33849	18541	18970	17292	15917	16491	16345	16296	16785	16618			1689	129.486	1h_DOX_Light_13_Maximum intensity projection.czi	1h_DOX_Light
	663.385	16247	16927	16427	16578	17285	17331	37555	83551	45249	16512	16895	16787	71776	28131	33360	19168	20534	17307	15945	16445	16266	16254	16876	16852			1690	187.313	1h_DOX_Light_13_Maximum intensity projection.czi	1h_DOX_Light
	663.8	16408	16641	16532	16646	17354	17163	36735	85405	47042	16468	17013	16776	68184	26482	32577	19750	22342	17249	15914	16545	16093	16236	16781	16693			1691	139.179	1h_DOX_Light_13_Maximum intensity projection.czi	1h_DOX_Light
	664.215	16285	16784	16430	16571	17138	16999	37059	86391	47826	16398	16964	16791	63768	26644	32652	20225	24674	17068	16343	16392	16083	16261	16766	16640			1692	313.951	1h_DOX_Light_13_Maximum intensity projection.czi	1h_DOX_Light
	664.63	16254	16940	16270	16524	17038	17084	37501	85888	49197	16590	17080	16837	60681	25543	32328	20333	26782	16900	16022	16586	16086	16269	16722	16559			1693	60.7823	1h_DOX_Light_13_Maximum intensity projection.czi	1h_DOX_Light
	665.045	16302	16854	16311	16621	17217	17179	38480	85839	49408	16383	17036	16860	60599	26502	32763	20786	28498	17084	15893	16418	16124	16380	16719	16719			1694	321.002	1h_DOX_Light_13_Maximum intensity projection.czi	1h_DOX_Light
	665.46	16260	16631	16462	16649	17339	16945	39255	84132	49589	16582	16844	16736	59915	28492	32425	21007	30384	17217	15897	16483	16225	16283	16909	16659			1695	63.2052	1h_DOX_Light_13_Maximum intensity projection.czi	1h_DOX_Light
	665.876	16483	16468	16464	16842	17206	17107	39369	84286	49650	16695	17017	16868	61585	28591	33405	21804	32478	17218	15854	16550	16237	16166	16870	16749			1696	67.7236	1h_DOX_Light_13_Maximum intensity projection.czi	1h_DOX_Light
	666.291	16212	16709	16410	16562	17230	17025	41158	83111	49274	16548	17031	16889	63013	28504	33682	22074	34480	17090	16175	16440	16322	16179	16698	16691			1697	62.7258	1h_DOX_Light_13_Maximum intensity projection.czi	1h_DOX_Light
	666.706	16335	16711	16402	16871	17127	17050	42173	82117	49087	16368	16893	16847	65259	28667	33873	22607	34850	17115	15917	16582	16291	16222	17063	16720			1698	69.5612	1h_DOX_Light_13_Maximum intensity projection.czi	1h_DOX_Light
	667.121	16154	16771	16221	16524	17142	17065	44108	78861	50186	16593	16841	16755	66535	28753	35122	23237	36030	17058	16160	16481	16328	16412	16818	16695			1699	490.556	1h_DOX_Light_13_Maximum intensity projection.czi	1h_DOX_Light
	667.536	16307	16561	16304	16515	17059	17065	46642	76489	50391	16587	17010	16609	65836	28093	36847	23529	36573	17038	16225	16492	16009	16117	16913	16838			1700	293.104	1h_DOX_Light_13_Maximum intensity projection.czi	1h_DOX_Light
	667.951	16277	16635	16460	16286	17115	17256	49881	72734	50841	16799	17079	16850	65209	29521	40064	23364	36057	17287	15990	16287	16123	16220	16643	16626			1701	109.412	1h_DOX_Light_13_Maximum intensity projection.czi	1h_DOX_Light
	668.366	16121	16873	16121	16479	17174	17117	52433	68897	49801	16466	17110	16649	65145	30749	45447	23573	36879	17454	16103	16353	16144	16154	16591	16846			1702	65.0728	1h_DOX_Light_13_Maximum intensity projection.czi	1h_DOX_Light
	668.781	16108	16822	16532	16543	17062	17258	56747	66106	48748	16536	16822	16503	64578	31432	49351	23216	37052	17561	16010	16369	16314	16208	16629	16813			1703	79.5329	1h_DOX_Light_13_Maximum intensity projection.czi	1h_DOX_Light
	669.197	16364	16878	16295	16414	17010	17024	59913	63165	47129	16363	16932	16819	64831	31701	52344	23106	37063	18292	16047	16368	16170	16234	16626	16713			1704	125.691	1h_DOX_Light_13_Maximum intensity projection.czi	1h_DOX_Light
	669.612	16069	16947	16329	16650	17099	16978	63211	61548	46646	16411	17022	16859	65100	31335	54771	22680	37068	18342	15942	16376	16172	16340	16754	16892			1705	88.3204	1h_DOX_Light_13_Maximum intensity projection.czi	1h_DOX_Light
	670.027	16384	16765	16373	16666	17088	16838	67230	62775	45496	16496	16971	16690	67643	30929	54811	22451	36816	18521	16010	16285	16251	16168	16624	16845			1706	101.283	1h_DOX_Light_13_Maximum intensity projection.czi	1h_DOX_Light
	670.442	16177	16817	16472	16854	17378	17028	69147	66018	46016	16453	16835	16749	67921	31165	56498	22261	36477	18931	15974	16305	16207	16235	16752	16690			1707	69.214	1h_DOX_Light_13_Maximum intensity projection.czi	1h_DOX_Light
	670.857	16203	16725	16248	16757	17309	17096	68774	71348	46639	16555	16709	16838	67504	30599	59814	22519	35588	19086	15850	16380	16240	16276	16659	16922			1708	305.354	1h_DOX_Light_13_Maximum intensity projection.czi	1h_DOX_Light
	671.272	16145	16769	16524	16444	17091	17058	69122	76012	45986	16811	16727	16793	68411	29307	60276	21799	35427	19392	16067	16331	16262	16254	16652	16925			1709	73.26	1h_DOX_Light_13_Maximum intensity projection.czi	1h_DOX_Light
	671.687	16148	16587	16409	16424	17391	17049	71321	78997	46349	16687	16892	16496	69184	28908	60270	21727	33988	19874	15942	16469	16481	16248	16614	16718			1710	63.7353	1h_DOX_Light_13_Maximum intensity projection.czi	1h_DOX_Light
	672.103	15925	16545	16465	16344	17265	17103	70857	81039	46130	16380	17011	16458	67029	27826	59545	21562	33017	19850	15899	16434	16257	16352	16699	16761			1711	61.502	1h_DOX_Light_13_Maximum intensity projection.czi	1h_DOX_Light
	672.518	16149	16816	16419	16538	17105	17022	71662	83210	46348	16500	16869	16569	67791	27651	58478	21250	31557	19931	16014	16500	16315	16206	16598	16758			1713	71.236	1h_DOX_Light_13_Maximum intensity projection.czi	1h_DOX_Light
	672.933	16226	16759	16563	16568	17295	16971	71271	85444	46613	16470	16908	16675	66939	26852	56421	20621	29705	19837	15910	16318	16158	16381	16576	16737			1714	72.8504	1h_DOX_Light_13_Maximum intensity projection.czi	1h_DOX_Light
	673.348	16164	16573	16596	16538	17076	16981	70358	86898	46560	16503	16761	16622	66918	25630	55280	19974	27778	19600	16049	16453	15968	16302	16829	16615			1715	71.0592	1h_DOX_Light_13_Maximum intensity projection.czi	1h_DOX_Light
	673.763	16084	16436	16527	16631	16995	16960	69248	87285	46774	16577	16968	16692	66582	25134	53965	19210	26432	19695	16028	16291	16020	16380	16607	16682			1718	64.7878	1h_DOX_Light_13_Maximum intensity projection.czi	1h_DOX_Light
	674.178	15861	16457	16589	16490	16976	17145	65771	88028	47456	16449	16880	16677	63690	24630	51835	18641	24373	19393	16187	16505	16095	16330	16733	16625			1719	157.93	1h_DOX_Light_13_Maximum intensity projection.czi	1h_DOX_Light
	674.593	16099	16446	16474	16479	17114	17071	63455	87380	47365	16629	16976	16614	60545	24448	48054	17689	22683	18648	16024	16423	16170	16379	16887	16779			1720	64.1366	1h_DOX_Light_13_Maximum intensity projection.czi	1h_DOX_Light
	675.009	16030	16337	16546	16581	17241	17137	61275	88642	48449	16638	16863	16513	59731	24097	45579	17221	20577	18529	15995	16395	16094	16543	16775	16764			1721	489.393	1h_DOX_Light_13_Maximum intensity projection.czi	1h_DOX_Light
	675.424	16083	16284	16402	16422	17282	17031	58740	88595	48934	16487	16662	16528	57644	24644	43828	17064	18928	17923	15850	16457	16105	16291	16792	16814			1722	158.892	1h_DOX_Light_13_Maximum intensity projection.czi	1h_DOX_Light
	675.839	15830	16350	16685	16240	17214	17051	58573	86995	49723	16617	16736	16654	54208	26283	42674	16936	18225	17473	16037	16479	16145	16265	16824	16744			1723	71.5701	1h_DOX_Light_13_Maximum intensity projection.czi	1h_DOX_Light
	676.254	15953	16503	16602	16533	17105	17033	57680	85212	49537	16454	16623	16625	51230	26831	39548	16794	17813	17416	16124	16252	16182	16334	16580	16953			1724	63.8209	1h_DOX_Light_13_Maximum intensity projection.czi	1h_DOX_Light
	676.669	15982	16500	16421	16550	17130	17246	58163	84227	50118	16569	16895	16595	46215	28076	39233	16655	17631	17408	16129	16398	16004	16325	16680	16899			1725	326.218	1h_DOX_Light_13_Maximum intensity projection.czi	1h_DOX_Light
	677.084	16049	16583	16540	16528	17134	16921	57067	80106	49474	16397	16800	16657	43893	29282	37363	16780	17519	17215	15922	16307	16015	16380	16763	16868			1726	75.7697	1h_DOX_Light_13_Maximum intensity projection.czi	1h_DOX_Light
	677.499	16177	16510	16546	16576	17227	17051	54595	80362	47715	16517	16979	16744	42094	29934	35006	16492	17389	17242	15883	16345	16176	16181	16646	16651			1727	74.5386	1h_DOX_Light_13_Maximum intensity projection.czi	1h_DOX_Light
	677.914	16107	16413	16338	16348	17205	17122	52260	80826	47493	16507	17032	16551	41439	31205	33133	16496	17442	17357	16207	16324	16238	16292	16779	16633			1728	211.252	1h_DOX_Light_13_Maximum intensity projection.czi	1h_DOX_Light
	678.33	15978	16594	16443	16552	17202	17192	49855	83698	47095	16509	16793	16606	39739	32724	31973	16519	17548	17603	16202	16235	16101	16116	16644	16766			1729	63.5721	1h_DOX_Light_13_Maximum intensity projection.czi	1h_DOX_Light
	678.745	16079	16582	16548	16440	17246	17039	47647	84840	48025	16468	16994	16634	39652	33452	32118	16653	17317	17723	16013	16530	16056	16416	16641	16785			1730	66.5621	1h_DOX_Light_13_Maximum intensity projection.czi	1h_DOX_Light
	679.16	15872	16504	16585	16656	17090	16863	46016	86752	47982	16565	16994	16633	41571	34581	32806	16570	17383	17817	16082	16561	16188	16434	16725	16642			1731	64.2635	1h_DOX_Light_13_Maximum intensity projection.czi	1h_DOX_Light
	679.575	16100	16515	16479	16483	17010	16994	45893	88748	46722	16614	16959	16667	39975	35917	32862	16534	17040	18154	16063	16538	16331	16460	16620	16938			1732	63.0278	1h_DOX_Light_13_Maximum intensity projection.czi	1h_DOX_Light
	679.99	16081	16469	16249	16707	17044	17193	44244	90431	46091	16539	16897	16530	40403	38530	32916	16611	17142	18350	16135	16645	16162	16439	16827	16754			1733	82.7354	1h_DOX_Light_13_Maximum intensity projection.czi	1h_DOX_Light
	680.405	16043	16499	16191	16395	16915	17352	43531	90455	44823	16553	16936	16504	41982	40556	32617	16605	17171	18426	16195	16525	16124	16348	16719	16827			1734	69.1175	1h_DOX_Light_13_Maximum intensity projection.czi	1h_DOX_Light
	680.82	16169	16757	16305	16624	17291	17183	43245	90856	43011	16764	16825	16475	47311	42896	33957	16409	17003	18663	15929	16436	16166	16680	16816	16771			1735	62.1899	1h_DOX_Light_13_Maximum intensity projection.czi	1h_DOX_Light
	681.236	16075	16744	16282	16451	17312	17148	42386	93197	41965	16722	16810	16631	52155	45376	34188	16525	17269	18467	16267	16628	16260	16414	16947	16783			1736	71.2946	1h_DOX_Light_13_Maximum intensity projection.czi	1h_DOX_Light
	681.651	15897	16609	16308	16463	17250	17226	41193	95899	41383	16618	16930	16524	56695	48267	33443	16359	17105	18556	16059	16479	16213	16285	16965	16768			1738	123.788	1h_DOX_Light_13_Maximum intensity projection.czi	1h_DOX_Light
	682.066	16081	16575	16382	16585	17125	17094	39166	97222	42025	16538	16963	16596	59767	50017	33198	16503	17337	18555	16287	16464	16097	16121	17081	16657			1739	62.8555	1h_DOX_Light_13_Maximum intensity projection.czi	1h_DOX_Light
	682.481	15985	16543	16450	16491	17295	17216	36626	100828	42402	16586	16896	16554	63408	50411	33621	16266	17231	18810	16040	16391	16156	16129	17096	16694			1740	64.2005	1h_DOX_Light_13_Maximum intensity projection.czi	1h_DOX_Light
	682.896	15950	16481	16381	16398	17369	17009	36928	102327	42978	16514	16925	16657	64039	52078	33389	16227	17144	18713	16048	16412	16055	16338	17086	16791			1741	63.9546	1h_DOX_Light_13_Maximum intensity projection.czi	1h_DOX_Light
	683.311	16083	16606	16290	16629	17312	17332	38228	103360	45216	16558	16983	16758	68266	52753	33809	16201	17133	18396	16358	16316	16012	16077	16699	16714			1742	421.397	1h_DOX_Light_13_Maximum intensity projection.czi	1h_DOX_Light
	683.726	16065	16689	16175	16465	17058	17111	41089	105097	46803	16650	16949	16508	68214	53121	33083	16492	17153	18178	16038	16242	15987	16131	16832	16715			1744	63.6625	1h_DOX_Light_13_Maximum intensity projection.czi	1h_DOX_Light
	684.141	15987	16517	16324	16655	17387	16977	44447	106341	46581	16544	16931	16604	69342	54017	32766	16073	17269	18290	16023	16314	16026	16257	16806	16798			1745	233.384	1h_DOX_Light_13_Maximum intensity projection.czi	1h_DOX_Light
	684.557	16181	16448	16181	16399	17223	17087	48228	110246	47426	16634	16861	16637	69358	53503	33316	16254	17309	18277	16122	16423	16123	16262	16811	16777			1746	99.0037	1h_DOX_Light_13_Maximum intensity projection.czi	1h_DOX_Light
	684.972	15907	16381	16322	16548	17228	17084	51527	112362	48011	16750	17078	16500	69915	53894	33789	16170	17462	18206	16128	16475	16135	16412	16924	16903			1747	66.4854	1h_DOX_Light_13_Maximum intensity projection.czi	1h_DOX_Light
	685.387	15997	16426	16335	16597	17243	17308	54788	117833	47743	16775	16994	16602	71966	54911	33884	16166	17378	18201	16077	16250	16204	16282	16795	16751			1748	83.7411	1h_DOX_Light_13_Maximum intensity projection.czi	1h_DOX_Light
	685.802	16158	16454	16380	16625	17193	17231	57337	122796	46367	16659	16994	16515	74027	56984	34424	16088	17389	18140	15949	16446	16160	16140	16832	16665			1749	63.5088	1h_DOX_Light_13_Maximum intensity projection.czi	1h_DOX_Light
	686.217	16244	16510	16237	16550	17369	17063	63562	126432	47135	16797	17175	16497	76784	58105	34637	16325	17404	18073	15988	16293	16164	16314	16797	16718			1750	66.232	1h_DOX_Light_13_Maximum intensity projection.czi	1h_DOX_Light
	686.632	15978	16443	16291	16507	17241	17184	67902	130836	47027	16653	16981	16550	78416	56457	34959	16368	17630	17940	15984	16549	16227	16456	16819	16663			1751	195.013	1h_DOX_Light_13_Maximum intensity projection.czi	1h_DOX_Light
	687.047	15922	16488	16394	16537	17169	16910	72631	133044	47434	16756	17184	16539	77408	55378	35222	16143	17921	17866	15923	16423	16042	16585	16989	16963			1752	104.193	1h_DOX_Light_13_Maximum intensity projection.czi	1h_DOX_Light
	687.463	15944	16473	16252	16610	17248	17368	74812	133704	46974	16939	17141	16503	76007	54811	36395	16122	18192	17465	15882	16482	15956	16364	16994	16745			1753	180.468	1h_DOX_Light_13_Maximum intensity projection.czi	1h_DOX_Light
	687.878	15904	16561	16271	16598	17161	17052	77638	130786	47413	16695	16803	16721	75420	50969	36275	16237	18996	17523	16095	16564	16122	16285	16994	16697			1754	71.4877	1h_DOX_Light_13_Maximum intensity projection.czi	1h_DOX_Light
	688.293	15970	16446	16426	16551	17335	17171	78801	126953	48634	16818	16921	16745	73957	49685	36024	16075	19827	17389	15857	16614	16125	16245	16725	16783			1755	184.922	1h_DOX_Light_13_Maximum intensity projection.czi	1h_DOX_Light
	688.708	16051	16707	16292	16602	17233	17076	77377	125456	49276	16843	16724	16649	72037	49083	36450	16217	19910	17378	15923	16561	16021	16205	16967	16864			1756	357.21	1h_DOX_Light_13_Maximum intensity projection.czi	1h_DOX_Light
	689.123	15981	16640	16257	16527	17320	17319	76951	121439	50011	16714	17082	16527	68813	45929	37084	16141	20626	17401	15994	16402	16038	16227	17149	16897			1757	64.7566	1h_DOX_Light_13_Maximum intensity projection.czi	1h_DOX_Light
	689.538	15957	16661	16254	16752	17253	17225	75295	116088	51521	16856	16926	16683	65678	43897	36853	16254	21340	17438	15822	16372	16052	16231	16908	16871			1758	63.1755	1h_DOX_Light_13_Maximum intensity projection.czi	1h_DOX_Light
	689.953	16117	16369	16366	16665	17257	17088	73931	112688	52873	16852	16797	16596	63724	41393	36804	16258	21585	17591	15946	16211	16126	16471	16913	16825			1759	66.8464	1h_DOX_Light_13_Maximum intensity projection.czi	1h_DOX_Light
	690.368	16265	16395	16422	16721	17098	17086	72794	105177	53531	16880	16936	16613	60607	39446	36295	16281	21618	17592	15981	16388	16290	16342	16895	16852			1760	104.888	1h_DOX_Light_13_Maximum intensity projection.czi	1h_DOX_Light
	690.784	16294	16449	16402	16558	17081	17209	71621	98500	54641	16718	16805	16532	58587	36079	36031	16276	21977	17747	15953	16464	16123	16350	16762	16941			1762	63.8753	1h_DOX_Light_13_Maximum intensity projection.czi	1h_DOX_Light
	691.199	15992	16426	16222	16799	17218	17151	68342	90743	54615	16561	16825	16885	55966	32084	35164	16433	21874	17797	15925	16293	16116	16445	16986	16824			1763	64.1972	1h_DOX_Light_13_Maximum intensity projection.czi	1h_DOX_Light
	691.614	15912	16491	16292	16468	17114	16976	65952	82162	55342	16731	17117	16602	55524	28563	35351	16267	22383	18125	15903	16290	16136	16434	16714	16724			1764	464.171	1h_DOX_Light_13_Maximum intensity projection.czi	1h_DOX_Light
	692.029	16135	16588	16261	16561	17166	16946	63193	75103	53671	16807	16911	16616	55599	25728	33544	16440	22524	17958	15896	16443	16085	16416	16702	16833			1765	163.756	1h_DOX_Light_13_Maximum intensity projection.czi	1h_DOX_Light
	692.444	16124	16508	16198	16323	16978	17159	64060	71239	52518	16690	16972	16545	56461	24108	34218	16090	22684	17984	16028	16298	16041	16359	16745	16818			1766	88.1123	1h_DOX_Light_13_Maximum intensity projection.czi	1h_DOX_Light
	692.859	16056	16441	16152	16508	17279	17211	61803	67415	52286	16743	17017	16743	57996	23336	33408	16246	23128	18504	15892	16241	16084	16380	16942	16689			1767	62.225	1h_DOX_Light_13_Maximum intensity projection.czi	1h_DOX_Light
	693.274	15955	16356	16246	16378	17289	17069	63348	65362	51615	16625	16752	16701	59206	21893	33074	16457	23301	18415	16201	16338	16088	16370	16755	16681			1768	403.506	1h_DOX_Light_13_Maximum intensity projection.czi	1h_DOX_Light
	693.69	16145	16371	16333	16510	16960	17077	65220	61973	49129	16857	16963	16617	60171	22298	32533	16530	23792	18525	15874	16389	16128	16337	16812	16755			1769	65.0353	1h_DOX_Light_13_Maximum intensity projection.czi	1h_DOX_Light
	694.105	16144	16492	16138	16585	17284	17172	68105	59231	46601	16802	17047	16751	59647	22981	31056	16947	24636	18709	15896	16375	16404	16524	16727	16738			1770	65.8978	1h_DOX_Light_13_Maximum intensity projection.czi	1h_DOX_Light
	694.52	16033	16458	16201	16457	17107	17120	71940	55621	45002	16548	17091	16757	58940	23971	31659	16998	24760	18989	15927	16373	16119	16336	16653	16755			1771	65.1009	1h_DOX_Light_13_Maximum intensity projection.czi	1h_DOX_Light
	694.935	16135	16584	16037	16462	16921	17232	76545	53276	43849	16684	16941	16707	59283	25150	30526	17272	25714	19147	15744	16443	16244	16408	16495	16686			1772	155.11	1h_DOX_Light_13_Maximum intensity projection.czi	1h_DOX_Light
	695.35	16148	16481	16319	16648	17241	17576	78249	50889	43011	17119	16944	16725	57864	26178	30192	17372	26276	18857	15896	16426	16134	16348	16840	16788			1773	61.3595	1h_DOX_Light_13_Maximum intensity projection.czi	1h_DOX_Light
	695.765	16121	16517	16357	16421	17169	17440	79590	49741	43454	16849	17079	16855	56114	27128	28597	17386	26564	19248	15731	16455	16261	16328	16735	16703			1774	200.817	1h_DOX_Light_13_Maximum intensity projection.czi	1h_DOX_Light
	696.18	16172	16410	16316	16508	17039	17406	81794	48752	44190	16880	17251	16861	54902	28109	29694	17690	26654	19162	15834	16247	16405	16358	16628	16592			1775	63.2821	1h_DOX_Light_13_Maximum intensity projection.czi	1h_DOX_Light
	696.595	16063	16451	16137	16710	17174	17438	84865	49409	42757	16695	17082	16671	54874	29733	29499	17721	26232	19493	15849	16245	16416	16324	16671	16692			1776	129.208	1h_DOX_Light_13_Maximum intensity projection.czi	1h_DOX_Light
	697.011	15951	16374	16375	16591	17307	17107	83981	49320	43305	16757	16930	16759	56211	30295	30190	18305	25754	19666	16048	16116	16551	16409	16848	16590			1778	179.277	1h_DOX_Light_13_Maximum intensity projection.czi	1h_DOX_Light
	697.426	15983	16501	16198	16702	17244	17127	83042	50298	44151	16735	16984	16884	57767	31099	30036	18146	26232	19402	15925	16223	16342	16544	16565	16633			1780	85.0927	1h_DOX_Light_13_Maximum intensity projection.czi	1h_DOX_Light
	697.841	16136	16575	16367	16408	17118	17065	81512	51261	44372	16560	17184	16639	59215	32360	30306	18207	25847	19731	15876	16313	16579	16211	16798	16728			1781	74.2908	1h_DOX_Light_13_Maximum intensity projection.czi	1h_DOX_Light
	698.256	16284	16492	16207	16348	17072	17061	80568	52123	44869	16672	17107	16748	63084	32711	32109	18313	25163	19630	15840	16299	16321	16463	16872	16849			1782	66.5434	1h_DOX_Light_13_Maximum intensity projection.czi	1h_DOX_Light
	698.671	16038	16727	16334	16613	17340	17080	79760	54347	45234	16731	17061	16646	63749	32746	33149	18442	23900	19767	15911	16286	16260	16210	16851	16793			1783	67.42	1h_DOX_Light_13_Maximum intensity projection.czi	1h_DOX_Light
	699.086	15968	16542	16258	16415	17011	16964	79590	55370	45185	16749	17224	16970	65687	33908	35044	18550	23335	19565	15974	16236	16280	16352	16651	16868			1784	595.504	1h_DOX_Light_13_Maximum intensity projection.czi	1h_DOX_Light
	699.501	16055	16620	16212	16396	17162	17177	75867	55911	42947	16757	17107	16666	67156	35471	35789	18458	22377	19980	15801	16368	16279	16447	16726	16782			1785	67.2794	1h_DOX_Light_13_Maximum intensity projection.czi	1h_DOX_Light
	699.917	15935	16669	16311	16431	16952	17055	72366	57978	42437	16662	17187	16739	65062	37976	36825	18617	21459	19867	16028	16396	16189	16453	16929	16626			1786	106.605	1h_DOX_Light_13_Maximum intensity projection.czi	1h_DOX_Light
	700.332	15940	16596	16196	16419	17043	17046	70454	57985	43320	16647	16975	16750	63221	40445	38230	18631	20730	19856	16170	16305	16306	16157	16761	16812			1787	225.529	1h_DOX_Light_13_Maximum intensity projection.czi	1h_DOX_Light
	700.747	16124	16484	16187	16358	17059	17158	69794	59823	43095	16718	16910	16704	61487	41740	39552	18629	19382	20045	16044	16236	16120	16373	16800	16836			1788	131.239	1h_DOX_Light_13_Maximum intensity projection.czi	1h_DOX_Light
	701.162	16116	16431	16306	16570	17317	17052	70046	58660	42815	16692	17072	16943	58200	41127	41928	18514	18613	19988	15846	16304	16163	16443	16794	16631			1789	65.566	1h_DOX_Light_13_Maximum intensity projection.czi	1h_DOX_Light
	701.577	16270	16676	16440	16436	17163	16976	69447	59057	42709	16740	17050	16706	54541	42503	43924	18572	18282	19790	15849	16411	16156	16559	16824	16755			1790	203.081	1h_DOX_Light_13_Maximum intensity projection.czi	1h_DOX_Light
	701.992	15996	16704	16305	16528	17193	16916	71076	60387	42873	16584	17073	16715	52637	43978	44628	18125	18013	19308	15944	16499	16373	16416	16684	16937			1791	67.9977	1h_DOX_Light_13_Maximum intensity projection.czi	1h_DOX_Light
	702.407	16190	16729	16366	16715	17147	17083	69592	58939	43356	16838	17028	16603	49103	44285	45185	18212	17908	19489	16063	16327	16165	16337	16832	16984			1792	167.397	1h_DOX_Light_13_Maximum intensity projection.czi	1h_DOX_Light
	702.823	16352	16894	16542	16428	17276	17048	70930	58191	43529	16826	17167	16541	47287	44537	46499	18032	17766	19195	15943	16486	16175	16486	16701	16873			1793	236.453	1h_DOX_Light_13_Maximum intensity projection.czi	1h_DOX_Light
	703.238	16186	16647	16465	16597	17160	16774	70088	57251	44114	16881	17122	16667	44781	45336	45932	17919	17876	19144	15871	16431	16311	16365	16732	17033			1794	64.7107	1h_DOX_Light_13_Maximum intensity projection.czi	1h_DOX_Light
	703.653	16194	16796	16541	16450	17089	17112	70975	56579	45070	17047	16907	16801	44426	45375	46158	18188	17975	18972	15976	16345	16130	16374	16669	17068			1795	65.7968	1h_DOX_Light_13_Maximum intensity projection.czi	1h_DOX_Light
	704.068	16214	16646	16364	16511	17014	16811	70788	56847	44484	16642	16889	16798	45134	44635	46408	18144	18138	18653	16075	16224	16346	16429	16825	17066			1796	74.8592	1h_DOX_Light_13_Maximum intensity projection.czi	1h_DOX_Light
	704.483	16108	16762	16243	16265	16991	16790	72205	56405	44733	17006	17183	16914	46766	46413	47644	18327	18836	18434	16144	16253	16317	16681	16700	16916			1797	83	1h_DOX_Light_13_Maximum intensity projection.czi	1h_DOX_Light
	704.898	16294	16848	16365	16443	17231	17050	70167	55569	44358	16751	16967	16961	49146	46194	47048	18231	19552	18299	15948	16279	16201	16414	16854	17093			1798	64.1218	1h_DOX_Light_13_Maximum intensity projection.czi	1h_DOX_Light
	705.313	16065	16560	16257	16486	17240	17085	70072	55874	44266	16608	16825	16930	51429	47081	48210	18317	19867	18184	15996	16266	16132	16378	16850	16963			1799	65.6105	1h_DOX_Light_13_Maximum intensity projection.czi	1h_DOX_Light
	705.728	16433	16670	16433	16202	17103	17092	69582	57433	44540	16614	16855	16795	56047	50275	48461	18334	20411	17951	16204	16339	16202	16435	16689	16713			1800	202.158	1h_DOX_Light_13_Maximum intensity projection.czi	1h_DOX_Light
	706.144	16277	16693	16298	16310	17277	16966	68769	57536	43474	16803	16822	16838	60053	51343	49369	18495	21032	17948	16089	16267	16075	16377	16847	16726			1801	138.924	1h_DOX_Light_13_Maximum intensity projection.czi	1h_DOX_Light
	706.559	16283	16735	16237	16396	17234	16991	66297	58741	43436	16625	17012	16660	62737	52567	49332	18664	21244	18023	15953	16308	16285	16507	16822	17045			1802	337.877	1h_DOX_Light_13_Maximum intensity projection.czi	1h_DOX_Light
	706.974	16142	16711	16345	16500	17029	17136	65475	58313	42575	16593	16917	16627	67755	53298	50523	19306	21589	18087	16002	16341	16024	16258	17030	16827			1803	126.092	1h_DOX_Light_13_Maximum intensity projection.czi	1h_DOX_Light
	707.389	16231	16653	16313	16476	17290	17129	62401	57378	41415	16663	16697	16761	71715	54613	51074	19176	21561	17696	16008	16285	16197	16427	16627	16938			1804	140.685	1h_DOX_Light_13_Maximum intensity projection.czi	1h_DOX_Light
	707.804	16198	16613	16544	16271	17072	17013	59280	55412	41328	16593	16950	16694	72882	54472	52065	19413	22444	18065	15915	16214	16190	16359	16568	16875			1805	62.1753	1h_DOX_Light_13_Maximum intensity projection.czi	1h_DOX_Light
	708.219	16164	16619	16206	16507	17141	17479	54659	56749	41080	16643	17019	16826	75351	53986	51833	19117	22327	17781	15998	16223	16172	16434	16537	17059			1806	361.96	1h_DOX_Light_13_Maximum intensity projection.czi	1h_DOX_Light
	708.634	16087	16834	16432	16451	17143	17273	52586	58912	42606	16715	16809	16712	78563	53673	51366	19179	22331	17998	15978	16489	16142	16324	16708	17222			1807	64.1962	1h_DOX_Light_13_Maximum intensity projection.czi	1h_DOX_Light
	709.05	16063	16535	16155	16458	17047	17443	48802	62348	45937	16544	16892	16664	78165	51718	52524	18893	22568	18036	16004	16409	16305	16487	16778	17120			1808	196.901	1h_DOX_Light_13_Maximum intensity projection.czi	1h_DOX_Light
	709.465	16039	16744	16299	16321	17167	17151	45392	67238	50534	16411	16846	16651	77995	50500	52552	18997	22597	18084	15888	16390	16259	16356	16518	17228			1809	94.0727	1h_DOX_Light_13_Maximum intensity projection.czi	1h_DOX_Light
	709.88	16086	16618	16319	16381	17197	17183	42632	70504	53208	16501	16894	16780	77488	50030	50684	18961	22617	18333	16008	16493	16116	16258	16696	17085			1810	72.4915	1h_DOX_Light_13_Maximum intensity projection.czi	1h_DOX_Light
	710.295	16099	16650	16168	16719	17297	17063	40538	75657	56536	16532	16850	16576	77944	48207	50773	18953	22588	18566	15990	16383	16261	16366	16760	16843			1811	69.9303	1h_DOX_Light_13_Maximum intensity projection.czi	1h_DOX_Light
	710.71	16113	16664	16384	16544	17047	16951	38591	82099	58042	16486	16927	16638	76322	47044	51430	18746	22659	18490	16099	16322	16270	16362	16521	16945			1812	464.074	1h_DOX_Light_13_Maximum intensity projection.czi	1h_DOX_Light
	711.125	15921	16565	16195	16414	17034	17285	37225	87528	59380	16554	16953	16545	75586	49170	53825	18877	22737	18852	15900	16437	16278	16559	16587	17086			1813	60.7587	1h_DOX_Light_13_Maximum intensity projection.czi	1h_DOX_Light
	711.54	16060	16607	16164	16556	17325	17183	37622	95622	60657	16396	16739	16565	74207	50336	55400	19183	22868	19519	16017	16497	16363	16490	16826	16711			1814	389.555	1h_DOX_Light_13_Maximum intensity projection.czi	1h_DOX_Light
	711.955	16215	16854	16141	16470	17378	17245	37806	101908	63472	16523	16927	16831	73745	52966	58245	18613	22028	19652	15948	16369	16375	16460	16799	16979			1815	62.0567	1h_DOX_Light_13_Maximum intensity projection.czi	1h_DOX_Light
	712.371	16080	16617	16288	16431	17220	17235	38312	104312	64926	16456	16782	16764	72359	53314	60634	18520	21986	20228	16087	16269	16391	16316	16798	16796			1816	206.422	1h_DOX_Light_13_Maximum intensity projection.czi	1h_DOX_Light
	712.786	16128	16540	16313	16473	17251	17076	37722	107882	65311	16424	16728	16721	71385	53770	62198	18271	21875	20488	15975	16253	16332	16339	16503	16874			1820	96.5228	1h_DOX_Light_13_Maximum intensity projection.czi	1h_DOX_Light
	713.201	16103	16502	16372	16423	17333	17041	38161	110914	66038	16666	16878	16606	69047	54847	63644	18389	21952	20579	16009	16336	16380	16321	16644	16918			1821	107.257	1h_DOX_Light_13_Maximum intensity projection.czi	1h_DOX_Light
	713.616	16149	16532	16258	16578	17159	17133	37677	111956	66398	16527	16910	16609	65686	54762	64822	18077	21864	20646	16082	16154	16251	16470	16614	17044			1822	564.28	1h_DOX_Light_13_Maximum intensity projection.czi	1h_DOX_Light
	714.031	16160	16584	16375	16614	17105	17180	38546	113317	65382	16414	16884	16724	60931	54455	66085	17919	21839	20759	16012	16443	16234	16237	16633	17039			1824	113.358	1h_DOX_Light_13_Maximum intensity projection.czi	1h_DOX_Light
	714.446	16198	16448	16408	16433	17099	17273	38845	112506	64924	16405	16920	16722	55441	53348	66157	17605	21432	20707	16102	16262	16431	16393	16783	17177			1825	70.1109	1h_DOX_Light_13_Maximum intensity projection.czi	1h_DOX_Light
	714.861	16142	16566	16128	16267	16909	17275	38480	112314	62412	16394	16996	16557	52756	54696	67277	17338	21147	21076	16006	16297	16414	16452	16586	16926			1826	164.798	1h_DOX_Light_13_Maximum intensity projection.czi	1h_DOX_Light
[truncated: 61,937 more rows]

## Sheet: Fig2
Fig2C	NGCNTRL_label	NGCNTRL_NG	NGCNTRL_FOXA2	NGSHH_label	NGSHH_NG	NGSHH_FOXA2		Fig2E	d7_label	d7_FOXA2	d7_NKX2-1	d7_NGSHH	d7_Light_status(usingTreshold=70)		d14_label	d14_FOXA2	d14_NKX2-1	d14_NGSHH	d14_light_status(usingTreshold=100)		Fig2F	d7_x_axis_um	d7_1_Maximu_dapi	d7_1_Maximu_NKX2-1	d7_1_Maximu_NGSHH	d7_1_Maximu_FOXA2	d7_1_Maximu_dark_PAX6	d7_2_Maximu_dapi	d7_2_Maximu_NKX2-1	d7_2_Maximu_NGSHH	d7_2_Maximu_FOXA2	d7_2_Maximu_dark_PAX6	d7_3_Maximu_dapi	d7_3_Maximu_NKX2-1	d7_3_Maximu_NGSHH	d7_3_Maximu_FOXA2	d7_3_Maximu_dark_PAX6	d7_4_Maximu_dapi	d7_4_Maximu_NKX2-1	d7_4_Maximu_NGSHH	d7_4_Maximu_FOXA2	d7_4_Maximu_dark_PAX6		d14_x_axis_um	d14_NGSHH_dapi_0	d14_NGSHH_dapi_1	d14_NGSHH_dapi_2	d14_NGSHH_dapi_3	d14_NGSHH_NKX2-1_0
[truncated: 6,809 more rows]
[truncated: 15 more columns]

[truncated: 7 more sheets: Fig3, Fig4, Suppl.Fig1, Suppl.Fig3, Suppl.Fig4, Suppl.Fig7, Suppl.Fig8]
